# Supplementary material for: Distinct myeloid-derived suppressor cell populations in human glioblastoma
Source: Science. Author manuscript; Available in PMC 2026 Jan 27. (PMC12836367; doi:10.1126/science.abm5214)
Supplement: S2,S5,S6 [file NIHMS2115262-supplement-S2_S5_S6.xls]

## Sheet: PMN-MDSC
Table S2. Differentially expressed genes for scRNAseq myeloid clusters.
	Foldchange	stat	FDR	mean_cluster	mean_other
S100A9	5.07755	40.3021	0	6.35307	0.830274
S100A8	4.42404	36.6441	5.33767e-290	5.37555	0.432712
LYZ	3.84633	25.6781	9.66967e-142	4.98201	0.853166
S100A6	2.92815	25.2706	2.5326e-137	4.18432	0.831073
EREG	2.90838	17.3463	1.19843e-64	3.36052	0.281882
CXCL8	2.89278	15.9578	9.09715e-55	5.99088	2.4901
CXCL2	2.86191	18.8869	1.24903e-76	3.66117	0.583228
FCN1	2.83386	24.5266	1.80901e-129	2.93484	0.101618
S100A4	2.76254	22.3799	9.68199e-108	3.96389	0.924634
TIMP1	2.57173	17.1134	6.16051e-63	3.40612	0.742859
VCAN	2.501	18.5285	9.14569e-74	3.09127	0.309133
THBS1	2.48303	15.8068	9.55037e-54	2.747	0.208927
S100A12	2.41922	22.0085	3.45218e-104	2.72929	0.0509601
CD55	2.41384	25.1173	8.65646e-136	3.62794	0.883282
VIM	2.37371	11.3396	7.4503e-28	4.8889	1.99921
NAMPT	2.14916	16.1257	6.33202e-56	4.34503	1.77686
CTSS	2.12298	26.1606	4.68174e-147	4.69059	2.49853
ANXA1	1.92221	16.3598	1.48138e-57	2.97942	0.786728
CXCL3	1.92102	12.5575	4.59782e-34	2.56782	0.445074
CD44	1.91889	16.7172	4.39766e-60	3.12916	0.88675
S100A10	1.79924	13.6989	1.9582e-40	2.86435	0.809643
SOD2	1.7813	17.096	8.07931e-63	4.15034	2.09104
BCL2A1	1.75111	17.0354	2.16557e-62	3.93028	1.91829
AQP9	1.67894	18.7032	3.81362e-75	2.03356	0.137147
PTGS2	1.66279	13.4219	7.36245e-39	2.84203	0.948453
PLAUR	1.59613	14.6973	1.68226e-46	3.75756	1.95198
ATP2B1	1.58499	17.8257	2.8007e-68	2.9562	1.22524
LCP1	1.51678	25.2092	9.95173e-137	3.28507	1.60402
EMP3	1.40045	14.0503	1.65896e-42	2.49665	1.04697
IFITM2	1.36752	10.3009	4.74132e-23	2.43717	0.869534
AREG	1.35777	11.0056	2.91099e-26	2.19627	0.636974
SERPINB2	1.35561	12.7579	3.84048e-35	1.493	0.0308849
AHNAK	1.35288	13.453	4.92138e-39	1.95442	0.463458
MXD1	1.35025	16.4382	4.1689e-58	2.19585	0.562486
CSGALNACT2	1.32128	17.9369	4.08437e-69	1.9477	0.388109
ATP2B1-AS1	1.30415	17.6973	2.67076e-67	2.10464	0.910422
SAMSN1	1.29237	15.9856	5.93598e-55	3.20113	1.72942
CLEC4E	1.26445	15.9216	1.59361e-54	1.61143	0.17688
TKT	1.26338	15.1018	4.42412e-49	2.43916	1.09532
H3F3A	1.2587	20.2842	1.85359e-88	4.31002	2.91123
MNDA	1.25301	14.0184	2.54379e-42	2.53685	1.17057
EHD1	1.2499	16.6221	2.06233e-59	1.68961	0.289946
BTG1	1.24364	14.4	1.21753e-44	4.09229	2.70921
PPIF	1.23153	14.698	1.68226e-46	2.34843	0.931305
C5AR1	1.22959	12.3826	3.81678e-33	3.05989	1.67817
BASP1	1.19855	12.8957	6.63058e-36	3.26663	1.9255
SH3BGRL3	1.17894	17.8618	1.5169e-68	3.32279	2.09576
G0S2	1.16142	7.44812	2.57417e-12	2.90957	1.66384
FLNA	1.16013	17.1932	1.6511e-63	1.80504	0.403611
SLC2A3	1.15581	15.7249	3.31154e-53	2.5082	1.0008
SERPINA1	1.15199	15.327	1.48314e-50	2.16219	0.980438
CD52	1.14758	10.9562	5.01063e-26	1.30289	0.208128
DUSP6	1.13525	11.0936	1.1172e-26	2.16947	0.908606
SRGN	1.1231	11.1974	3.60702e-27	5.47785	4.21822
CD93	1.12162	13.5722	1.0383e-39	1.84591	0.440827
SELL	1.11664	14.0883	9.91651e-43	1.46435	0.214156
CFP	1.10438	20.3481	5.34207e-89	1.1844	0.041469
MAP3K8	1.09804	15.7006	4.77783e-53	2.46221	1.15732
NCF2	1.09757	14.8983	9.08801e-48	1.76681	0.552101
UPP1	1.09436	14.804	3.60591e-47	1.98552	0.714795
CSTA	1.08081	17.1174	5.91767e-63	1.45333	0.229155
IQGAP1	1.07687	12.5424	5.44952e-34	2.21627	0.860882
ANXA2	1.07542	9.6572	2.58894e-20	2.12887	0.87273
AC245128.3	1.0674	12.4732	1.26907e-33	1.35928	0.192898
PLBD1	1.04113	15.8906	2.56583e-54	1.45394	0.309319
CFD	1.0264	14.3298	3.31038e-44	1.80429	0.77931
IER3	1.02321	11.5099	1.07443e-28	3.94884	3.09652
PNP	1.02045	10.7508	4.42317e-25	1.9942	0.920093
IL1R2	1.02009	12.1051	1.07379e-31	1.19724	0.100113
CD300E	1.01256	13.4799	3.44962e-39	1.10722	0.0779623
SERPINB1	0.990231	13.7787	6.70895e-41	2.35083	1.28615
JMJD1C	0.987991	12.2971	1.08327e-32	2.64084	1.43144
LUCAT1	0.968932	12.9883	2.06185e-36	1.49335	0.323564
ZEB2	0.963547	17.0907	8.61742e-63	2.81068	1.78547
AP1S2	0.954512	13.5514	1.35445e-39	1.77661	0.705806
IL1B	0.949328	6.93738	9.15371e-11	4.37725	3.59075
NLRP3	0.937732	12.8516	1.16574e-35	2.28848	1.32887
CLEC12A	0.926352	13.4369	6.06349e-39	1.1324	0.132014
NEAT1	0.924556	10.8501	1.57548e-25	6.26723	5.27223
FTH1	0.924365	8.92816	1.94039e-17	7.02795	6.06172
JAML	0.908957	13.7133	1.62366e-40	1.1277	0.129076
TNFAIP6	0.903885	10.82	2.14799e-25	1.06697	0.0515271
IL1RN	0.892637	11.1709	4.79922e-27	1.59136	0.648573
NFKBIA	0.887384	11.2758	1.50429e-27	4.13236	3.3622
PNPLA8	0.884999	14.1082	7.57677e-43	1.96852	0.914322
CCL20	0.877473	7.57931	9.8135e-13	2.08142	0.832218
IRAK3	0.866995	13.2369	8.28941e-38	2.00016	1.08157
ZFYVE16	0.858846	12.5025	8.83731e-34	2.01862	0.937548
LITAF	0.844285	8.41319	1.49537e-15	2.67668	1.55454
ANPEP	0.844089	12.7505	4.19249e-35	1.0627	0.0766891
TREM1	0.842269	13.6006	7.11885e-40	1.30172	0.42256
ATP13A3	0.841327	12.6486	1.47813e-34	2.27786	1.252
MCEMP1	0.840567	15.7479	2.34258e-53	1.01457	0.0410663
LSP1	0.834534	9.2634	9.88182e-19	1.48369	0.525019
EVI2B	0.833133	12.4029	3.00155e-33	2.21203	1.22962
VMP1	0.824718	12.5792	3.51628e-34	2.4342	1.42362
SMCHD1	0.823206	8.87855	3.00579e-17	1.83806	0.848728
ACSL1	0.82051	10.1255	2.72475e-22	2.27223	1.33158
CDC42EP3	0.813785	12.2571	1.74452e-32	1.29812	0.385
TAGLN2	0.806533	14.2398	1.19014e-43	1.81871	0.795424
TSPO	0.800606	9.49589	1.15716e-19	2.44634	1.58996
CPD	0.799874	10.0859	4.04051e-22	1.28103	0.27142
EMILIN2	0.794716	10.291	5.17775e-23	1.11519	0.296338
LST1	0.792225	12.4114	2.71608e-33	2.10399	1.29327
THBD	0.792015	10.4565	9.57185e-24	1.39743	0.35009
IVNS1ABP	0.791964	9.16482	2.36385e-18	1.92475	0.894883
NBPF19	0.789775	11.1324	7.33185e-27	1.13069	0.259235
SMIM25	0.786442	22.9005	8.64366e-113	0.936169	0.103497
GK	0.783732	12.4453	1.78911e-33	1.62627	0.664835
SLC11A1	0.781745	10.1803	1.56407e-22	2.27541	1.47168
CHMP1B	0.779447	13.1358	3.14232e-37	1.95977	1.14477
PTX3	0.777806	10.0643	4.99813e-22	0.833977	0.0555652
COTL1	0.762909	10.8313	1.91719e-25	2.59445	1.81929
SH3BP5	0.759566	12.3068	9.66359e-33	1.3353	0.424276
CD36	0.75369	10.8308	1.92052e-25	0.922252	0.119452
APOBEC3A	0.753169	12.0329	2.53501e-31	0.80295	0.0371345
ICAM3	0.752678	18.2791	8.45862e-72	1.0382	0.194409
TET2	0.745442	15.1401	2.51112e-49	1.91764	1.01846
KYNU	0.74007	11.2182	2.86515e-27	1.2724	0.386173
STXBP2	0.739797	12.9977	1.85356e-36	1.31217	0.583555
STK17B	0.737404	12.2242	2.57071e-32	1.72374	0.782005
CD48	0.731102	13.0591	8.42331e-37	1.13049	0.304795
RILPL2	0.731047	13.0473	9.75257e-37	2.26489	1.5137
MT-CO1	0.730255	7.60371	8.19061e-13	6.11612	5.39414
HLA-B	0.726888	9.12456	3.39631e-18	4.34758	3.54966
LGALS3	0.726773	7.72211	3.39016e-13	1.49811	0.662805
GCA	0.714256	8.96485	1.40853e-17	1.38548	0.451538
PHACTR1	0.711306	9.63579	3.16122e-20	1.83888	1.08495
RBP7	0.70956	14.5132	2.41008e-45	0.888676	0.0513095
AC020656.1	0.707273	7.70723	3.80349e-13	0.77343	0.0687887
LRRK2	0.700769	8.58609	3.60193e-16	1.26687	0.375867
DNTTIP2	0.700747	11.5735	5.22639e-29	2.01171	1.16732
LRRFIP1	0.697285	13.954	6.21741e-42	2.32219	1.54018
MPEG1	0.692257	12.2426	2.07385e-32	1.21787	0.385253
GMFG	0.691077	11.905	1.12135e-30	1.78978	0.945405
FAM107B	0.689947	10.531	4.42943e-24	1.63406	0.76777
CSF3R	0.687076	8.8051	5.62846e-17	1.70795	0.907549
HCAR3	0.686242	14.5293	1.95682e-45	0.847793	0.0887473
KDM6B	0.683239	7.50979	1.63848e-12	2.59489	1.76814
TALDO1	0.682629	9.53515	8.11292e-20	1.70328	0.878863
FGR	0.675113	13.5227	1.96386e-39	1.064	0.262544
SPAG9	0.674554	8.8138	5.23225e-17	2.51223	1.6581
GPCPD1	0.674536	11.9578	6.01212e-31	1.55415	0.783456
PDE4B	0.674111	9.87609	3.19737e-21	2.1963	1.32356
TES	0.673289	13.1101	4.33825e-37	1.29327	0.484877
TNFRSF1B	0.672893	12.7759	3.07108e-35	2.20279	1.53108
SLC25A37	0.670837	9.85735	3.82941e-21	1.85072	1.14549
LGALS1	0.666833	4.78449	1.95702e-05	2.65489	1.70561
S100A11	0.665783	6.89582	1.21252e-10	3.80652	2.97383
FPR1	0.665332	9.73736	1.22065e-20	1.90877	1.22699
CDKN1A	0.660706	8.51231	6.66928e-16	2.03257	1.32625
AHR	0.653484	9.41068	2.56191e-19	1.07109	0.317763
LTA4H	0.653391	12.2628	1.63494e-32	1.18684	0.384309
MCL1	0.650593	9.25892	1.02787e-18	3.38019	2.70687
GPAT3	0.648118	11.3113	1.01883e-27	0.974333	0.178002
TNFAIP3	0.644495	7.39438	3.74881e-12	2.76536	2.0407
JARID2	0.643304	12.5499	5.02273e-34	1.27598	0.52101
DSE	0.642858	10.2272	9.78414e-23	1.83995	0.977533
FOSL2	0.641903	13.857	2.33517e-41	1.66213	0.778894
ATP1B3	0.641823	8.56181	4.42877e-16	2.30817	1.64978
APLP2	0.64169	10.5051	5.80728e-24	2.52262	1.78532
TPM4	0.641079	10.7577	4.11813e-25	2.07983	1.30009
PNRC1	0.639547	12.2819	1.29957e-32	3.51765	2.86354
LILRB2	0.638071	11.4321	2.60104e-28	0.893601	0.194009
MAP1LC3B	0.637584	10.0039	8.95391e-22	2.19077	1.32973
MT-CO2	0.634146	7.63326	6.56451e-13	5.86942	5.2835
RIPOR2	0.633639	8.06415	2.509e-14	0.880638	0.115031
PHLDA1	0.629115	7.3398	5.5896e-12	1.70113	0.930133
ASPH	0.628448	8.87111	3.20601e-17	1.18805	0.385009
C1orf162	0.614226	8.17098	1.07374e-14	1.70661	1.20681
CDA	0.608652	16.8078	9.82134e-61	0.715818	0.0215321
PRNP	0.605969	7.49174	1.86952e-12	1.79908	1.01397
CHD1	0.605422	8.43707	1.22933e-15	2.24308	1.47353
NOTCH2	0.600816	11.0385	2.03915e-26	0.942371	0.26539
HLA-C	0.59577	6.50601	1.56292e-09	3.46809	2.84775
FOSB	0.591072	6.42141	2.67401e-09	2.85507	2.33673
PTPRE	0.588079	9.55335	6.84743e-20	1.84813	1.24021
JOSD1	0.583786	10.0308	6.93179e-22	1.65646	0.929521
CD163	0.583432	6.08454	2.03516e-08	1.73312	0.939269
YWHAZ	0.582813	15.0577	8.49971e-49	2.54344	1.77142
MIR22HG	0.576947	10.3121	4.24894e-23	1.24273	0.505991
RNF149	0.575546	8.29594	3.92032e-15	1.80778	1.0463
MT-ND2	0.57412	9.33275	5.25954e-19	4.54396	3.88517
OXSR1	0.572442	11.9726	5.05818e-31	1.05311	0.376106
VEGFA	0.570719	8.99869	1.04315e-17	1.76001	0.98869
GABARAPL1	0.568446	10.219	1.05808e-22	1.48584	0.822589
NBPF14	0.568117	9.81961	5.51933e-21	0.876787	0.216102
AGTRAP	0.566874	11.4656	1.77693e-28	0.900164	0.301463
WTAP	0.564446	9.75178	1.06905e-20	1.75859	1.10306
MT-CO3	0.560866	6.07012	2.21635e-08	6.04912	5.60344
THAP2	0.559862	10.7409	4.90338e-25	1.05852	0.406229
MT-ND1	0.559327	8.49508	7.70496e-16	4.86979	4.32903
CYTOR	0.557134	11.5192	9.6918e-29	1.10118	0.41632
SIPA1L1	0.555043	10.7907	2.91424e-25	1.13415	0.46333
ZBTB43	0.550459	12.2343	2.28288e-32	1.11941	0.488713
TYMP	0.549122	5.9808	3.74791e-08	2.05621	1.5569
NUMB	0.548719	10.1868	1.46803e-22	1.54127	0.81859
CARD16	0.547858	9.82422	5.28928e-21	1.00093	0.367584
CKAP4	0.546456	12.0251	2.7714e-31	0.799616	0.106552
VNN2	0.545206	7.9034	8.66898e-14	0.760762	0.0605749
ETS2	0.543779	8.54616	5.02944e-16	2.56365	1.99567
CST3	0.542562	5.31635	1.46454e-06	3.43845	3.17055
NFKBIZ	0.541951	6.87255	1.41751e-10	1.83268	1.23713
MEGF9	0.541673	7.85741	1.21549e-13	0.818699	0.142186
LGALS2	0.538551	8.22428	7.01008e-15	0.587699	0.0281897
INSIG1	0.537237	9.65946	2.53988e-20	1.29625	0.68773
IFITM3	0.530286	6.18423	1.12897e-08	1.37106	0.917404
PURB	0.528156	9.02833	8.05799e-18	1.42492	0.731328
NABP1	0.526132	6.53384	1.30805e-09	1.84154	1.08984
ITGAX	0.524962	7.7007	3.99669e-13	1.95423	1.46199
HMGB2	0.524773	9.53488	8.11292e-20	1.35946	0.688082
CAPN2	0.523854	11.2917	1.26137e-27	0.827586	0.218819
GSTP1	0.52298	7.18912	1.58926e-11	1.95512	1.44728
FOXO3	0.518588	8.84504	4.01276e-17	1.40147	0.766234
FGL2	0.516611	6.85813	1.56079e-10	1.89243	1.35036
ARL4A	0.515826	9.82835	5.09315e-21	1.40415	0.863338
HCAR2	0.5133	9.27505	8.90688e-19	0.823354	0.173883
TNFSF14	0.512486	8.45083	1.09715e-15	0.760871	0.138571
DMXL2	0.512303	9.02726	8.11702e-18	1.02418	0.38407
SYAP1	0.511549	7.02971	4.84301e-11	2.00287	1.48984
HLA-A	0.511348	6.29405	5.88976e-09	3.41623	2.85503
IL1R1	0.506919	9.22237	1.4312e-18	0.648482	0.0639432
ITGA5	0.504625	10.1007	3.48452e-22	1.06212	0.456773
METTL9	0.503799	8.62761	2.54016e-16	1.29171	0.666619
BRI3	0.50369	8.6349	2.38841e-16	2.07019	1.51769
ACTN1	0.502717	13.6767	2.63385e-40	0.845442	0.213781
SNX10	0.501853	9.45748	1.64853e-19	1.06578	0.413773
SLCO3A1	0.499469	10.5575	3.36693e-24	0.703308	0.144413
OAZ1	0.498387	9.60928	4.06643e-20	3.51647	2.9348
VASP	0.495469	12.6635	1.23114e-34	1.50215	0.937246
YPEL5	0.494593	7.65928	5.42035e-13	1.66185	1.04453
LCP2	0.493346	7.97061	5.14828e-14	1.74128	1.15516
MAP3K2	0.493178	9.24902	1.12469e-18	1.83805	1.22277
SDCBP	0.490497	6.87919	1.3579e-10	2.86174	2.11549
GLIPR1	0.49044	9.47055	1.45885e-19	1.63726	1.1077
ATP5F1E	0.48892	7.53515	1.36155e-12	3.31085	2.64082
UBE2R2	0.488574	10.2938	5.06949e-23	1.22175	0.623753
RYBP	0.487085	8.76528	7.9668e-17	1.22244	0.548614
PLEK	0.485814	5.46668	6.64142e-07	2.95303	2.47452
MCTP1	0.485457	10.3936	1.83338e-23	0.848729	0.201338
AGFG1	0.483242	10.9183	7.57689e-26	1.18724	0.581275
ABHD5	0.480831	6.74074	3.41179e-10	1.27237	0.606459
PRKCB	0.478578	11.6209	3.06535e-29	1.03992	0.428891
SGMS2	0.4757	9.11188	3.80818e-18	0.625616	0.0398016
ZNF281	0.475212	8.8595	3.53322e-17	0.989271	0.372354
DENND5A	0.474125	10.1367	2.43885e-22	0.942112	0.353198
PTGER2	0.472858	12.9459	3.56117e-36	0.549622	0.0654935
BZW1	0.472257	8.62098	2.68011e-16	2.11818	1.51486
ANTXR2	0.47195	9.69578	1.81353e-20	0.661853	0.0706591
C9orf72	0.47156	7.94708	6.19435e-14	1.18513	0.551286
FPR2	0.470902	9.74243	1.16481e-20	0.599872	0.0415071
MYO1G	0.469868	9.15165	2.65711e-18	0.728793	0.198385
CRIP1	0.468888	9.06973	5.54272e-18	0.715166	0.152334
B2M	0.468687	6.59431	8.82321e-10	5.66787	5.07688
BST1	0.468344	10.7209	6.03589e-25	0.640687	0.0490138
DPYD	0.4649	7.78652	2.0901e-13	1.18945	0.53269
ANXA5	0.461973	6.58963	9.09583e-10	2.57794	2.00927
MT-ND3	0.461872	5.21176	2.4836e-06	5.37209	4.83624
CTNNB1	0.461543	8.96087	1.45683e-17	1.57108	1.0597
SERP1	0.461092	13.3911	1.09556e-38	2.30982	1.80876
UBE2D1	0.458679	10.0524	5.62053e-22	1.06507	0.491482
MAP4K4	0.458398	7.12351	2.51211e-11	1.64558	1.17714
PECAM1	0.457374	9.20025	1.73166e-18	0.982329	0.46879
EFHD2	0.455141	10.0136	8.14117e-22	1.70462	1.19222
NFKB1	0.453365	7.39747	3.66767e-12	2.11488	1.63871
AC016831.1	0.4531	7.72355	3.35714e-13	1.0416	0.471232
TXN	0.4531	8.54641	5.02923e-16	1.32137	0.625183
MYL6	0.452424	7.42621	3.00787e-12	3.15545	2.56395
C15orf48	0.450248	8.09024	2.037e-14	1.02127	0.467825
PLP2	0.450119	10.3025	4.68045e-23	0.799881	0.249504
FCER1G	0.449028	5.72449	1.62929e-07	3.11843	2.68942
MGST1	0.448095	9.63705	3.13205e-20	0.543637	0.0333263
RAC2	0.447954	9.58265	5.20347e-20	0.945148	0.375754
H3F3B	0.44729	5.15058	3.38345e-06	4.4258	3.94437
EAF1	0.441543	9.6626	2.47067e-20	0.811219	0.262959
FKBP1A	0.441234	9.52149	9.12406e-20	1.4838	0.961988
ACSL3	0.440638	7.141	2.2263e-11	1.43454	0.828532
PABPC1	0.440493	7.74261	2.89901e-13	3.51751	3.08094
ETF1	0.439687	6.65298	6.00431e-10	1.88474	1.36595
EIF1	0.439501	7.85056	1.2816e-13	4.5826	4.11726
RETN	0.438456	10.1121	3.11419e-22	0.52504	0.0486321
DUSP1	0.437537	5.14318	3.50727e-06	3.20434	2.78654
BLVRB	0.436419	7.06376	3.82065e-11	1.1985	0.649572
CXCL1	0.436264	9.56001	6.4394e-20	0.691145	0.108322
SAT1	0.435627	5.58796	3.44693e-07	5.00843	4.86054
DIAPH1	0.435045	9.23536	1.27454e-18	0.892631	0.356044
PLXNC1	0.434562	6.96162	7.746e-11	0.943454	0.341192
RXRA	0.434485	8.88174	2.9345e-17	0.905229	0.324904
C19orf38	0.434121	9.64507	2.90516e-20	0.698175	0.21558
PRELID1	0.434056	8.24769	5.80894e-15	1.27505	0.833055
TNFAIP8	0.434036	6.99495	6.17106e-11	1.04583	0.499436
TNIP1	0.433817	7.64716	5.92891e-13	0.807864	0.338842
SEC22B	0.433144	9.28182	8.38114e-19	0.995683	0.397508
GSTO1	0.432923	6.81836	2.02637e-10	1.48423	0.965974
BACH1	0.428188	8.1624	1.14856e-14	1.63276	1.12145
RARA	0.427571	10.7086	6.8669e-25	0.748717	0.170112
PTEN	0.426388	8.48614	8.25249e-16	1.44806	0.884949
PROK2	0.425536	7.09426	3.08543e-11	0.506031	0.0139776
MYL12A	0.424778	8.57541	3.94408e-16	1.94113	1.38271
GLIPR2	0.422841	10.2464	8.08123e-23	0.797807	0.253238
SERPINB8	0.422446	9.16009	2.46367e-18	0.871496	0.312568
RIOK3	0.42133	9.14796	2.74272e-18	1.2832	0.777052
ARPC5	0.418499	7.54755	1.24356e-12	2.18348	1.65187
HECA	0.412824	7.83625	1.43403e-13	1.15639	0.617296
AC015912.3	0.411576	8.98948	1.13162e-17	0.590362	0.0946008
FCGR3B	0.411478	4.28231	0.000177905	0.564807	0.0340922
CEBPB	0.40724	4.36038	0.000127757	2.8333	2.27657
PFDN5	0.404225	5.91432	5.54358e-08	2.72831	2.26449
PTPRC	0.403902	5.92372	5.24971e-08	2.86101	2.43012
CPPED1	0.402186	8.50359	7.17486e-16	0.730296	0.208962
AIF1	0.399512	5.26551	1.89906e-06	2.93996	2.70418
ATG3	0.398565	7.68403	4.50359e-13	1.13867	0.579268
SLC6A6	0.397734	11.9753	4.94942e-31	0.768209	0.246639
RGS2	0.395786	4.67655	3.2092e-05	2.18517	1.73308
DOCK5	0.395203	8.49206	7.87515e-16	0.684627	0.209663
TLR2	0.394307	7.42532	3.02377e-12	1.49849	1.01994
ACTG1	0.393523	5.92471	5.22278e-08	3.52688	3.16933
CCDC69	0.391512	9.05455	6.35491e-18	0.661246	0.195315
MAP3K20	0.3914	8.233	6.5431e-15	0.615145	0.134068
KLF4	0.390092	6.101	1.84474e-08	1.38447	0.954262
DAZAP2	0.388951	7.51012	1.63687e-12	1.62932	1.05961
S100P	0.388632	6.02407	2.91708e-08	0.551984	0.0152888
BAZ1A	0.387968	12.1904	3.8701e-32	1.535	1.0583
MT-ND4	0.38762	6.00131	3.3146e-08	5.3107	4.97393
GCH1	0.386812	8.47304	9.21709e-16	0.688493	0.246572
MAPK6	0.386373	7.32575	6.17342e-12	1.0251	0.508602
CES1	0.384646	8.21053	7.79784e-15	0.441287	0.0201526
NRGN	0.384555	10.2722	6.27558e-23	0.434021	0.0216227
ADD3	0.384079	11.9889	4.22088e-31	0.651402	0.154719
SLC43A2	0.379252	7.49679	1.80415e-12	1.23763	0.834611
PPP1R15B	0.379078	8.05481	2.68384e-14	1.45027	1.00681
TMSB10	0.377673	3.82957	0.00105695	4.17365	3.68827
QPCT	0.376296	8.70785	1.29773e-16	0.55908	0.0818343
ROCK1	0.375106	7.8029	1.85076e-13	1.87444	1.4931
HEBP2	0.374952	11.1843	4.14353e-27	0.793567	0.322479
AGTPBP1	0.374584	8.37165	2.11262e-15	0.809165	0.266324
YBX3	0.37453	7.37933	4.18597e-12	1.53221	1.10738
METRNL	0.370672	5.83839	8.60796e-08	1.46899	1.05543
RPL28	0.369086	4.92548	1.00082e-05	4.32348	4.01265
LILRB3	0.368958	7.89261	9.3889e-14	0.610854	0.171938
PCBP1	0.368645	8.87905	2.99934e-17	1.72325	1.18363
CYP1B1	0.368586	8.22307	7.06831e-15	0.404968	0.0388902
ACTR3	0.368557	10.7766	3.38118e-25	1.98382	1.5333
NFIL3	0.368369	6.10946	1.75944e-08	1.33696	0.844872
RABGEF1	0.36746	8.28032	4.46175e-15	0.794051	0.312204
MSN	0.367089	9.17408	2.18034e-18	1.79301	1.40443
B4GALT5	0.365382	9.52803	8.64142e-20	0.749921	0.272748
WARS	0.364893	7.95253	5.938e-14	0.714439	0.34048
RTN3	0.364206	6.73289	3.59275e-10	1.36987	0.840007
CREM	0.363148	4.41513	0.000101404	2.38785	1.89677
CLEC4D	0.363017	10.6486	1.30155e-24	0.432745	0.0137111
ARL5B	0.362562	7.27469	8.80366e-12	1.13101	0.586828
IQGAP2	0.360728	6.71799	3.95704e-10	0.921901	0.451035
PLCXD1	0.360157	7.69735	4.08362e-13	0.49013	0.0802012
ASAP1	0.359696	7.89548	9.19068e-14	0.923686	0.463068
MAP2K1	0.358122	8.18848	9.30305e-15	0.929241	0.445293
MBD2	0.356052	8.22015	7.22886e-15	0.973783	0.592114
PTPN12	0.355844	8.40111	1.65434e-15	1.18431	0.68979
MIR4435-2HG	0.355843	7.30126	7.28772e-12	0.619855	0.14189
TOP1	0.354937	6.90709	1.12408e-10	1.85453	1.42231
PGD	0.354608	7.93114	7.00752e-14	0.765146	0.289831
SULF2	0.354163	7.43425	2.83872e-12	0.613179	0.183198
CAST	0.353965	6.77909	2.64564e-10	1.82756	1.40626
ELOB	0.353717	6.09301	1.9357e-08	1.61586	1.09137
RAP1B	0.353501	8.0937	1.98357e-14	1.80362	1.39468
CASP4	0.352428	7.76088	2.53477e-13	0.9108	0.475422
MX2	0.352122	7.43756	2.77252e-12	0.834333	0.454338
NRIP3	0.351154	6.11101	1.74401e-08	0.827366	0.405031
MIR3945HG	0.350625	7.25186	1.03401e-11	0.571691	0.176691
ECE1	0.34886	8.81766	5.0781e-17	0.454163	0.0284152
ADA2	0.348671	7.4947	1.83051e-12	0.916549	0.532291
LPCAT1	0.348424	10.3692	2.35127e-23	0.963835	0.473716
CYB5R4	0.347858	7.4161	3.23259e-12	0.883869	0.390597
RB1CC1	0.347309	7.66596	5.16926e-13	1.08005	0.623881
TMEM170B	0.346871	6.83453	1.82318e-10	0.650943	0.207569
ERN1	0.34648	12.669	1.15509e-34	0.820751	0.395075
CYTIP	0.34378	5.5669	3.86584e-07	0.867782	0.492084
CMTM2	0.343505	4.54409	5.84816e-05	0.448884	0.0287646
RAB11FIP1	0.342633	7.59821	8.53292e-13	0.828675	0.402115
GAPDH	0.342582	3.5199	0.00317151	3.674	3.19928
PTP4A2	0.342067	8.83684	4.29817e-17	1.61846	1.21501
MAP2K3	0.34159	6.58924	9.1063e-10	1.47616	0.964864
VPS37B	0.340231	6.79762	2.33765e-10	1.20118	0.73068
MYH9	0.338381	7.98781	4.51535e-14	1.36283	0.929511
PSME1	0.338373	6.68783	4.79893e-10	1.38442	1.00596
MYD88	0.338284	9.34321	4.7779e-19	0.577255	0.173891
LILRA5	0.337766	8.79017	6.4144e-17	0.364034	0.0258644
ADGRE5	0.33697	9.16895	2.28081e-18	0.87624	0.46977
STX11	0.336833	7.3348	5.78614e-12	1.10679	0.70437
VAPA	0.334425	7.23994	1.12005e-11	1.95287	1.51748
ZDHHC20	0.333943	8.35365	2.43679e-15	0.74387	0.262579
FNDC3B	0.333519	7.65999	5.40719e-13	0.979981	0.514625
BIRC3	0.333515	6.01346	3.09763e-08	0.869562	0.470012
ANKRD28	0.33282	7.02628	4.95734e-11	0.676792	0.281013
ATP6V0D1	0.332799	7.39849	3.64999e-12	1.35373	0.938867
CCRL2	0.332639	6.13319	1.52734e-08	0.956513	0.557079
NCF1	0.332269	5.07805	4.83164e-06	1.03013	0.63921
CD302	0.328578	6.14325	1.44114e-08	1.31884	0.985414
JMY	0.327497	7.75183	2.70924e-13	0.731941	0.287518
OSBPL8	0.327253	9.30633	6.67474e-19	1.44103	0.981279
IRS2	0.3268	4.18671	0.000264004	1.51992	1.11034
RPL7	0.326439	4.25935	0.000195801	2.92926	2.66531
LRG1	0.325054	6.66962	5.39131e-10	0.440449	0.0510718
USP3	0.323591	7.22161	1.26686e-11	0.91626	0.477785
TYROBP	0.323565	5.02097	6.37037e-06	3.52648	3.26487
SUB1	0.322373	8.118	1.64208e-14	1.86623	1.43882
RPL39	0.321495	4.27282	0.000185182	4.12757	3.71676
SULT1A1	0.321342	8.01179	3.74464e-14	0.39426	0.0916614
RFLNB	0.319834	7.58193	9.63221e-13	0.53299	0.139494
ARPC3	0.318455	6.03217	2.78459e-08	2.53255	2.14168
FXYD5	0.318409	5.17103	3.05441e-06	1.26131	0.995333
NSMAF	0.317099	6.86625	1.47628e-10	0.718771	0.284871
TNFRSF1A	0.315532	5.92846	5.11399e-08	0.978485	0.550488
TGIF1	0.315298	7.81162	1.72991e-13	1.02635	0.576265
KBTBD11	0.31401	8.02693	3.334e-14	0.400341	0.0346067
FNDC3A	0.313637	6.44689	2.2827e-09	1.13143	0.737937
F3	0.312991	6.96189	7.74091e-11	0.409597	0.0349872
SLC7A5	0.312344	6.83336	1.83593e-10	1.10101	0.689252
B3GNT5	0.311422	2.88474	0.0224576	1.8788	1.52281
TMEM154	0.311219	5.22278	2.35191e-06	0.609824	0.194141
VIM-AS1	0.309961	7.99232	4.36338e-14	0.433756	0.0700242
CAPNS1	0.309241	8.00919	3.81481e-14	0.960381	0.59884
TLR4	0.308247	5.80066	1.06493e-07	0.984352	0.586747
EZR	0.307505	4.88445	1.22262e-05	1.85036	1.53613
UBA52	0.30718	5.25619	1.98213e-06	3.46838	3.16473
ARFGAP3	0.306288	7.43179	2.88787e-12	1.15612	0.752159
MTPN	0.30606	7.79082	2.02676e-13	1.48673	1.13787
SIRPB1	0.305633	7.65531	5.58169e-13	0.472064	0.115955
UBE2D3	0.305599	11.5059	1.11961e-28	2.30451	1.90869
WDR26	0.305058	7.4065	3.44594e-12	1.05103	0.598285
DDX21	0.304016	5.94125	4.73875e-08	1.80545	1.50485
ARHGDIB	0.302086	6.69716	4.52268e-10	1.92811	1.66424
UBAP1	0.301805	7.22372	1.25222e-11	0.80308	0.367293
PTK2B	0.30122	9.62443	3.52037e-20	0.61467	0.266042
CRISPLD2	0.301086	7.90793	8.37341e-14	0.420972	0.0423032
TPST1	0.300722	6.35504	4.04582e-09	0.379374	0.0549018
BRAF	0.300179	7.24277	1.09841e-11	1.17624	0.728395
ACTB	0.299728	5.31424	1.47951e-06	4.83456	4.56405
USP15	0.299478	6.22363	8.96937e-09	1.54115	1.18658
MT-CYB	0.298778	3.50937	0.00328952	5.22295	5.1785
CNN2	0.297048	8.22741	6.84262e-15	0.491113	0.125044
LDLR	0.29633	7.32143	6.33682e-12	0.468736	0.136362
PHLDA2	0.295356	9.36055	4.07768e-19	0.571169	0.178755
PHF20L1	0.294136	5.7865	1.14975e-07	1.19894	0.787318
CLEC7A	0.293354	4.96015	8.46236e-06	1.73801	1.43465
AC005280.2	0.29317	7.18934	1.58869e-11	0.435166	0.0627535
RNF19B	0.292457	6.41017	2.86661e-09	0.828932	0.437804
SKIL	0.292312	3.85654	0.000955687	2.55586	2.18299
NDEL1	0.292208	6.43991	2.38755e-09	0.831273	0.483241
SLC36A4	0.291588	7.41005	3.36921e-12	0.720954	0.330611
SERPINB9	0.291402	4.53944	5.96168e-05	1.64111	1.3504
CR1	0.29087	6.5774	9.81176e-10	0.440748	0.0365398
S1PR3	0.290828	7.29065	7.84236e-12	0.381673	0.0146998
CYB5D1	0.290238	5.26365	1.91562e-06	0.919828	0.463563
ACSL4	0.28967	6.86997	1.44161e-10	1.10692	0.71718
LAPTM5	0.289485	5.39282	9.80406e-07	3.28236	3.02239
BCL3	0.289387	7.32114	6.33682e-12	0.60513	0.240188
RAB7A	0.288968	5.96144	4.20367e-08	1.63077	1.22598
MT-ND4L	0.288783	4.69573	2.94344e-05	2.52103	2.04133
RASSF3	0.288368	6.66538	5.53696e-10	0.675404	0.246223
NOTCH2NL	0.285952	7.30357	7.17298e-12	0.508827	0.136082
RPS9	0.28475	4.86573	1.3351e-05	3.77959	3.57715
TNFAIP2	0.284168	4.59204	4.72968e-05	1.05028	0.710876
CSRNP1	0.28402	5.15111	3.37848e-06	1.2237	0.811994
RPL34	0.283399	3.17732	0.00958401	3.96757	3.6568
RIT1	0.283013	6.366	3.7748e-09	1.0405	0.675773
ELL2	0.282798	3.29773	0.00657381	2.48692	2.13182
TMX4	0.282703	7.06843	3.699e-11	0.732326	0.330442
RAB21	0.282574	6.7315	3.62315e-10	1.31147	0.90704
PPP1CB	0.281146	6.62018	7.4501e-10	1.37625	0.90976
CHIC2	0.280875	6.76394	2.93101e-10	0.655101	0.252015
ARL8B	0.279184	6.28035	6.38755e-09	1.27489	0.893877
FCAR	0.27714	7.24557	1.08021e-11	0.348033	0.0755827
MBOAT7	0.277064	5.07458	4.91027e-06	0.702451	0.300772
PADI4	0.277035	7.32495	6.19309e-12	0.345887	0.00905668
CLIC1	0.27637	4.48456	7.51979e-05	2.18639	1.93308
VAMP5	0.274578	6.57952	9.69368e-10	0.580977	0.288408
NAF1	0.274281	4.37503	0.00012048	1.00092	0.604033
UTRN	0.2742	6.23551	8.34677e-09	1.00228	0.681665
NDRG1	0.273215	8.36729	2.18783e-15	0.838083	0.348651
MT-ATP6	0.272585	3.41132	0.00456919	5.6552	5.52319
RNF144B	0.272344	4.43452	9.314e-05	0.878679	0.613628
ISG20	0.271902	7.22126	1.26846e-11	0.661511	0.322727
NRIP1	0.271839	3.12062	0.0113481	1.38442	1.13034
PFN1	0.270958	4.67017	3.29954e-05	2.39047	2.09122
ATP5MPL	0.270543	6.20766	9.82349e-09	1.35742	0.970039
NDUFB9	0.269957	5.72039	1.66625e-07	1.03067	0.678851
ARPC1B	0.269239	4.33644	0.000141311	1.82445	1.57216
MYADM	0.268241	6.08918	1.97892e-08	1.0176	0.665534
BNIP3L	0.268134	4.98626	7.50118e-06	1.34727	0.907564
GADD45A	0.2675	6.19979	1.02977e-08	0.839733	0.496217
GPSM3	0.266971	5.6563	2.37157e-07	1.14215	0.845767
CDC42	0.266248	9.21694	1.49392e-18	2.42137	2.08602
PPP1R15A	0.263678	3.87764	0.000882341	3.1277	3.02332
IGF2R	0.263616	5.05724	5.35317e-06	0.700518	0.289938
LAMB3	0.263415	7.87013	1.11276e-13	0.353795	0.0334936
CCDC71L	0.263036	4.96363	8.33866e-06	0.552156	0.202502
STX3	0.261633	5.64869	2.47302e-07	0.709237	0.333283
MMP9	0.261088	6.69049	4.71766e-10	0.42697	0.0741451
PDE4D	0.260906	6.52255	1.40593e-09	0.481561	0.121121
SOCS3	0.260133	7.29958	7.3692e-12	0.988408	0.597196
SESTD1	0.259987	6.43519	2.46042e-09	0.48112	0.112304
TRIB1	0.25983	3.44761	0.004049	1.58587	1.25329
TNFSF13B	0.258504	4.24975	0.00020376	0.977908	0.648553
AZI2	0.25841	6.07724	2.12601e-08	0.738801	0.367479
IL6R	0.257309	5.16253	3.18759e-06	1.11177	0.819778
ZFAND5	0.254721	4.8022	1.80137e-05	1.92553	1.62162
HNRNPC	0.254292	7.76829	2.39469e-13	2.27729	1.92637
TLE4	0.253926	6.21186	9.59241e-09	1.03085	0.739107
NFE2L2	0.253906	4.40594	0.000105517	2.13992	1.75698
CLEC4A	0.253769	7.58577	9.36492e-13	0.537884	0.197355
HMGA1	0.253762	5.22881	2.28295e-06	0.914458	0.599688
IPO7	0.25334	5.71103	1.7489e-07	1.16338	0.767268
SEC24A	0.252537	5.83691	8.67743e-08	0.672514	0.246294
ITPRIP	0.252485	6.15285	1.36105e-08	0.864448	0.502913
EIF4E	0.250724	3.03695	0.0145509	1.93562	1.70337
GAS7	0.250626	6.32675	4.8214e-09	0.576325	0.234861
RPS13	0.247728	2.86833	0.0234829	3.51789	3.30694
TBC1D7	0.247423	5.80357	1.04929e-07	0.658033	0.332801
H2AFY	0.247362	6.05381	2.44172e-08	1.61507	1.39122
BID	0.245853	5.33651	1.31852e-06	1.04115	0.791267
RUNX1	0.245672	3.89873	0.00081547	1.30155	1.03101
EIF1B	0.245434	5.6963	1.8974e-07	1.38442	1.04149
IQSEC1	0.245377	6.66049	5.71791e-10	0.456277	0.144141
TPT1	0.244461	4.36933	0.000123281	5.54105	5.3496
SLC2A6	0.243521	5.76556	1.29439e-07	0.304644	0.0599856
MME	0.243217	4.46625	8.14841e-05	0.315348	0.00926456
PDE4A	0.242663	9.67328	2.23265e-20	0.639021	0.350966
LIPN	0.24225	6.29389	5.88976e-09	0.309866	0.0348317
SERTAD2	0.242113	4.8692	1.3135e-05	0.665776	0.34785
JAK1	0.241916	6.01234	3.11518e-08	1.53417	1.24914
EEF1D	0.241336	4.50806	6.80526e-05	2.26766	2.1324
IRF2BP2	0.241197	5.25055	2.03646e-06	1.24229	0.947199
TGFBI	0.240772	3.08246	0.0127184	0.884119	0.559156
CCNI	0.240638	7.91157	8.14616e-14	2.10516	1.81581
VNN1	0.240593	6.25386	7.48133e-09	0.33605	0.0436282
LYST	0.240506	5.86029	7.57225e-08	0.868908	0.586528
NUP214	0.239424	6.1157	1.69833e-08	0.757127	0.457509
AC016831.5	0.239093	5.73959	1.49792e-07	0.784609	0.451688
NFAT5	0.237779	7.33944	5.59689e-12	1.28424	0.953587
GCLM	0.235709	5.14332	3.50714e-06	0.575501	0.223086
PKM	0.235694	3.12111	0.0113378	1.60636	1.29299
VNN3	0.23556	6.16585	1.2622e-08	0.313405	0.0130827
EIF2AK3	0.235143	6.10865	1.76671e-08	0.618261	0.306634
CD46	0.234765	4.52289	6.38541e-05	1.10507	0.776009
PILRA	0.234537	5.54202	4.42935e-07	0.838826	0.596586
PCNX1	0.233755	7.43977	2.73433e-12	0.700176	0.352791
2020-09-09	0.233117	6.26506	6.99071e-09	0.502179	0.218134
ZYX	0.232824	5.78826	1.13874e-07	0.948541	0.626207
ACOD1	0.232771	6.4861	1.77435e-09	0.291302	0.0270798
PTBP3	0.232217	5.19987	2.6367e-06	1.1417	0.785602
ARPC2	0.232201	4.63544	3.88032e-05	2.51177	2.3202
ATG2A	0.232115	7.8653	1.15074e-13	0.471567	0.15766
BCL6	0.231511	6.31834	5.07572e-09	0.717807	0.403229
ADGRE2	0.231043	5.44246	7.55846e-07	0.764545	0.448399
NUP58	0.230964	5.71914	1.67581e-07	0.809805	0.4783
ACTR2	0.230408	5.0551	5.40616e-06	2.16472	1.87717
ABRACL	0.230026	6.18038	1.15573e-08	0.6306	0.335269
ARF6	0.229574	8.73397	1.03956e-16	1.1456	0.823684
SLC24A4	0.229527	6.88264	1.32703e-10	0.325836	0.0813577
MYL12B	0.227328	7.98667	4.544e-14	1.84908	1.53567
GAPT	0.225761	4.73806	2.43232e-05	0.558308	0.269806
RIPK2	0.223869	5.71373	1.72572e-07	0.715	0.416104
SLC7A7	0.223733	5.1315	3.72446e-06	0.823265	0.560974
MMP19	0.222723	4.20527	0.000244813	0.754814	0.473733
SYNJ2	0.222325	6.72191	3.8609e-10	0.324779	0.0782535
C16orf72	0.221695	5.69985	1.8629e-07	1.16936	0.85382
SLC25A6	0.221546	3.27532	0.00705886	1.88071	1.78625
MOB3A	0.221184	8.72344	1.13592e-16	0.517257	0.234996
POLE4	0.221098	5.69899	1.87084e-07	0.574708	0.277098
NCR3LG1	0.220514	5.67709	2.11624e-07	0.364365	0.0896131
ERBIN	0.220444	5.29828	1.60766e-06	0.995541	0.666308
ICAM1	0.220064	3.48508	0.00357244	1.2585	0.934705
YTHDF3	0.219668	5.62509	2.81098e-07	0.973612	0.63966
SHKBP1	0.218111	5.90871	5.72043e-08	0.550725	0.277215
CHML	0.217686	5.379	1.05479e-06	0.588809	0.303394
AKIRIN2	0.21631	4.8444	1.4756e-05	1.06621	0.823317
AL034397.3	0.216163	5.37979	1.05095e-06	0.38683	0.0903854
ALDH1A1	0.215875	5.1162	4.01732e-06	0.440445	0.12176
TPM3	0.215587	6.66971	5.39131e-10	2.64015	2.45299
HPSE	0.215148	4.55647	5.53993e-05	0.616547	0.318869
TLE3	0.214761	5.46244	6.7914e-07	0.665186	0.353111
GNS	0.214653	5.54837	4.27485e-07	0.833432	0.513804
PIM3	0.21454	4.5637	5.36342e-05	1.03503	0.747097
CFLAR	0.214007	3.45529	0.00394588	2.12494	1.83158
HLA-F	0.213987	5.12033	3.93576e-06	0.745645	0.463468
ATP11B	0.213854	6.91852	1.04207e-10	0.662458	0.315679
IRAK1	0.213839	5.37717	1.06393e-06	0.913123	0.656235
PLEC	0.213832	5.22341	2.3489e-06	0.77824	0.528641
NOD2	0.212986	6.47616	1.89122e-09	0.293332	0.042572
GNG5	0.211285	5.17579	2.98373e-06	1.63128	1.33361
ABTB1	0.209995	5.4265	8.21411e-07	0.506944	0.261949
TMEM123	0.209214	4.94647	9.05025e-06	1.05311	0.743238
SGMS1	0.208945	4.44804	8.78434e-05	0.65041	0.339825
HOTAIRM1	0.208794	6.13625	1.49968e-08	0.460992	0.171754
CPVL	0.208672	3.50338	0.00335386	1.33521	1.1614
UBE2B	0.208641	4.79962	1.82364e-05	1.36104	1.00413
TFDP1	0.208424	6.1487	1.3958e-08	0.457022	0.186401
MOAP1	0.206464	4.8443	1.4756e-05	0.561564	0.279383
ITGB1	0.20619	4.06804	0.000424956	1.69606	1.38952
FAU	0.206082	3.62984	0.00216808	3.66118	3.44491
TMED5	0.205441	5.05075	5.51985e-06	1.2934	0.938786
SERF2	0.205334	3.24842	0.00768763	2.94303	2.65062
TCIRG1	0.20512	6.11189	1.73603e-08	0.712793	0.503771
CEACAM4	0.205095	6.25025	7.62622e-09	0.270913	0.0373833
MAPKAPK2	0.20499	5.57745	3.64737e-07	0.898129	0.664674
RHOA	0.204784	5.12367	3.86924e-06	2.19302	1.92571
MPP7	0.204784	6.74796	3.25738e-10	0.264991	0.0126784
NFKB2	0.204567	5.45592	7.02396e-07	0.840042	0.664104
MELTF	0.204178	4.61658	4.22302e-05	0.427274	0.150687
SSFA2	0.204092	5.09755	4.38874e-06	0.666434	0.420486
LACTB	0.204011	5.25708	1.97388e-06	0.943327	0.712078
LYN	0.20323	4.35315	0.00013177	1.60274	1.43687
MEFV	0.202536	6.0235	2.92196e-08	0.26619	0.0318211
RASGEF1B	0.202203	2.83263	0.0258802	1.72562	1.52878
ZNF385A	0.201786	5.22026	2.37894e-06	0.660074	0.389013
TUBA4A	0.201417	4.00066	0.000550694	0.456025	0.171361
HCST	0.201385	3.81889	0.00109848	1.50757	1.30213
EIF4E3	0.201309	11.0567	1.67192e-26	0.274394	0.0256108
PDLIM7	0.200573	6.4244	2.62465e-09	0.36449	0.123651
PSEN1	0.200359	5.13839	3.59546e-06	0.710297	0.441382
PSTPIP2	0.200217	5.25909	1.95813e-06	0.515737	0.251716
SVIL	0.200196	6.28007	6.39256e-09	0.255729	0.024783
LPGAT1	0.200127	5.73977	1.49765e-07	0.639325	0.388125
ZNF267	0.199935	3.95744	0.000650533	1.31473	1.0314
FNBP1	0.199465	4.64839	3.65706e-05	0.956587	0.706816
RPS24	0.199197	2.16246	0.129444	4.13473	4.01818
ITGAM	0.198977	4.96235	8.38865e-06	0.819543	0.520312
FOXP1	0.198516	6.61114	7.90187e-10	0.701142	0.426968
LATS2	0.198336	6.03259	2.7799e-08	0.457422	0.171556
MARCKSL1	0.197961	5.52994	4.7381e-07	0.609219	0.37915
CASP1	0.19767	5.07592	4.87908e-06	0.78902	0.538541
CCPG1	0.196467	4.50311	6.94531e-05	0.7953	0.511852
MAFB	0.195846	2.79986	0.028265	1.95136	1.86143
F5	0.19568	5.63013	2.74109e-07	0.2895	0.00649557
SPHK1	0.195529	5.03866	5.85259e-06	0.664091	0.447608
AGO2	0.195226	8.08012	2.20526e-14	0.642148	0.389961
USP10	0.19519	4.5803	4.98322e-05	0.69084	0.406664
RAB27A	0.194884	5.42641	8.21411e-07	0.445188	0.150553
CYBA	0.194054	3.64637	0.00205	3.20691	3.0885
TANK	0.193732	5.60267	3.18973e-07	0.886666	0.57258
PTP4A1	0.193553	4.31971	0.000151673	1.15048	0.825679
DDX60L	0.193319	6.24628	7.80699e-09	0.661212	0.398509
FURIN	0.193276	6.01092	3.13807e-08	0.451353	0.204007
UBE2J1	0.19306	8.36674	2.19369e-15	0.820557	0.563942
PDZD8	0.192876	6.75272	3.15584e-10	0.627139	0.36989
SECTM1	0.192467	5.83278	8.87962e-08	0.307131	0.0828687
CTDSP1	0.192316	5.10849	4.16766e-06	0.718696	0.481965
CSNK1A1	0.192182	4.63624	3.86755e-05	1.84567	1.64115
PLCB1	0.191914	5.80197	1.05768e-07	0.282807	0.0264302
ERGIC1	0.191886	4.42616	9.6612e-05	0.764061	0.503493
STARD4	0.19158	5.50021	5.56273e-07	0.483019	0.248943
PLSCR1	0.190704	4.64094	3.78709e-05	1.17363	0.928309
TMEM71	0.190655	5.72477	1.62789e-07	0.338691	0.0698887
COX4I1	0.190506	3.03813	0.0145129	2.35996	2.2058
DOK3	0.189092	5.48187	6.13335e-07	0.445409	0.165692
RALB	0.189076	4.49216	7.27229e-05	0.542158	0.285457
NBPF10	0.188832	5.66399	2.27517e-07	0.29032	0.0632505
HBP1	0.188832	7.32127	6.33682e-12	0.86786	0.539315
FYN	0.188428	4.50849	6.79783e-05	0.40802	0.148396
KPNA4	0.188244	3.97467	0.000609626	1.3479	1.119
2020-03-01	0.188149	5.77446	1.23196e-07	0.261127	0.00728211
RPL35A	0.187717	2.26057	0.105073	3.2004	3.03293
MGAM	0.18771	6.38376	3.37235e-09	0.291011	0.0481987
MARCO	0.187694	4.04945	0.000456889	0.275888	0.0782511
LAMTOR4	0.18736	4.44483	8.90703e-05	1.43641	1.20068
SLC16A6	0.187169	4.78133	1.98678e-05	0.309667	0.0664474
STK24	0.187158	5.40269	9.33036e-07	0.633852	0.432247
PSMB9	0.187106	3.66045	0.00195094	0.673811	0.502003
FBXL5	0.187	4.27366	0.000184575	0.708305	0.421839
RBM3	0.186997	4.82679	1.60153e-05	1.49862	1.29711
CORO1A	0.18648	3.73863	0.00147991	1.4765	1.3742
CAPZA1	0.184761	7.0471	4.29639e-11	1.3941	1.09123
PSTPIP1	0.184557	5.82581	9.22604e-08	0.303079	0.0942169
ASAH1	0.184467	3.04503	0.0142164	2.30092	2.10163
SERINC3	0.183854	4.51257	6.69048e-05	0.833354	0.545623
VDR	0.183565	5.6717	2.17862e-07	0.295584	0.0668124
ASGR2	0.183195	5.58416	3.51213e-07	0.245884	0.0326597
R3HDM4	0.183093	4.96077	8.44615e-06	0.411181	0.159984
SMIM3	0.182514	5.45692	6.98985e-07	0.562857	0.319053
TWISTNB	0.18229	4.90129	1.12657e-05	0.728222	0.534543
TET3	0.181533	5.38696	1.01215e-06	0.458954	0.217282
TRMT6	0.181321	5.25808	1.96606e-06	0.401877	0.159755
BLVRA	0.180996	4.95633	8.62501e-06	0.348146	0.145126
UBXN11	0.18099	5.50022	5.56273e-07	0.328825	0.0886502
FAM129A	0.180617	3.13346	0.0109326	0.66017	0.445555
EIF3K	0.18005	3.08545	0.0126116	1.64418	1.57059
TUT7	0.179489	4.73315	2.48655e-05	1.2289	1.00323
SLC39A8	0.179478	4.32919	0.000145736	0.338465	0.124104
SELENOK	0.179468	3.06482	0.0133998	1.7917	1.49666
IPMK	0.17917	5.02083	6.37037e-06	0.594411	0.315444
DCUN1D3	0.178912	5.40953	8.99987e-07	0.381035	0.111117
CXCR2	0.177785	4.42813	9.57876e-05	0.287546	0.0258925
ETV3	0.177764	3.40967	0.00459342	0.996688	0.717624
ATP5MG	0.177345	3.54541	0.00291505	1.7827	1.53269
P2RY1	0.177223	5.25722	1.97385e-06	0.264189	0.0710262
GUK1	0.176557	3.92809	0.000727606	1.36495	1.12448
QSOX1	0.176537	4.55571	5.5558e-05	0.546688	0.299868
LILRA2	0.175676	4.50863	6.79715e-05	0.412055	0.227927
FLT3	0.174533	5.12924	3.76431e-06	0.221	0.0202223
ANXA6	0.174308	5.33124	1.35442e-06	0.327022	0.112107
ZNF207	0.173613	6.70185	4.39489e-10	1.54002	1.3165
GSTK1	0.173413	4.36137	0.000127318	0.817282	0.69466
PGS1	0.173144	5.14638	3.4576e-06	0.365539	0.130243
ATXN1	0.172697	5.83361	8.84305e-08	0.747339	0.456171
ZC3H12A	0.172469	4.36943	0.000123281	0.752278	0.505237
SLC12A6	0.171977	5.02921	6.12024e-06	0.566502	0.317691
PRKDC	0.171925	2.26894	0.103068	1.01795	0.759471
DRAM1	0.171873	4.83633	1.5294e-05	0.481526	0.234444
EMP1	0.171678	6.11659	1.69039e-08	0.361777	0.112777
HIVEP1	0.171477	4.12068	0.000346019	0.590271	0.359102
RNASE2	0.170966	4.71489	2.69711e-05	0.56272	0.36844
MPP1	0.170946	4.11607	0.000352476	1.05917	0.843004
SEMA6B	0.170827	4.81212	1.71846e-05	0.275565	0.111781
RALGAPA1	0.170733	3.97397	0.000611071	0.914591	0.592189
ZMIZ1	0.170656	8.00907	3.81481e-14	0.703019	0.484474
ARHGDIA	0.170622	5.08857	4.58924e-06	1.11916	0.909004
FLT1	0.1706	2.79784	0.0284175	0.867318	0.631079
NFAM1	0.16919	5.03674	5.89995e-06	0.417336	0.183115
AC023157.3	0.168934	5.28721	1.70062e-06	0.3536	0.173393
SIK3	0.168384	5.16535	3.14643e-06	0.60576	0.395411
AL161421.1	0.168312	5.07926	4.81356e-06	0.26075	0.0554863
CD37	0.168064	3.66236	0.00193722	1.67582	1.65173
PPP4R2	0.168006	4.98842	7.4227e-06	0.935605	0.680084
ZFC3H1	0.167712	4.89102	1.18552e-05	0.916756	0.729371
TRPS1	0.167645	7.13716	2.28353e-11	0.587004	0.33763
TBL1X	0.167506	5.48294	6.10086e-07	0.297899	0.103913
CYSTM1	0.167499	4.36253	0.000126707	0.502526	0.190757
USP36	0.167299	3.66353	0.00192918	0.796695	0.613937
GFOD1	0.167242	5.0382	5.85988e-06	0.296097	0.100818
AC020916.1	0.166922	2.38376	0.0796277	0.755257	0.665582
RGS18	0.166682	3.38634	0.00493925	0.648663	0.365397
DNMBP	0.166102	4.98076	7.69772e-06	0.354818	0.144198
EIF4G2	0.165551	5.78516	1.15699e-07	2.16745	1.97386
KCNAB2	0.165326	5.03817	5.85988e-06	0.397687	0.169022
RPL26	0.164819	1.66962	0.326314	3.73501	3.60709
NBN	0.164776	4.48531	7.49767e-05	0.584457	0.38306
LMNB1	0.16444	5.98779	3.59882e-08	0.354829	0.10722
FGD4	0.164377	2.10157	0.146811	1.73196	1.5347
CDK14	0.164347	5.01759	6.45948e-06	0.263873	0.0594794
RPL32	0.164107	1.80748	0.257733	3.84666	3.70524
CREBBP	0.164062	4.81896	1.66261e-05	0.918784	0.699399
LONRF3	0.163669	4.53342	6.10684e-05	0.41199	0.20006
RPS28	0.163576	2.1985	0.119983	3.88779	3.62609
KIF13A	0.163481	5.31194	1.49607e-06	0.301288	0.101268
CAT	0.163472	4.88751	1.20529e-05	0.60769	0.383132
ZSWIM6	0.16219	3.6777	0.00183272	0.97684	0.735901
RAB31	0.162091	4.0739	0.000414988	1.39461	1.24473
FOLR3	0.161681	4.55187	5.64851e-05	0.129162	0.00397719
CRYBG1	0.161235	6.93775	9.14072e-11	0.343439	0.164578
YWHAB	0.161031	3.88022	0.000873824	1.95485	1.8613
CTNNBL1	0.160736	4.79048	1.90414e-05	0.652522	0.459676
AC096667.1	0.160479	5.14428	3.49168e-06	0.266502	0.0501641
LIMS1	0.160154	3.24734	0.00771422	2.13599	1.96821
DLGAP1-AS2	0.159029	4.80896	1.74476e-05	0.290699	0.0968234
GRN	0.158991	2.61517	0.045807	1.81556	1.71051
CLEC2B	0.158918	2.61993	0.0452709	1.10726	0.87555
HSD17B11	0.158638	4.1086	0.000363019	0.9708	0.728576
ADAMTS2	0.158584	4.04005	0.000473804	0.220024	0.0371915
TMCC3	0.158258	3.61022	0.00232754	0.588469	0.39151
ACTN4	0.158204	7.07424	3.55614e-11	0.642066	0.394356
KMO	0.157894	5.5884	3.44484e-07	0.325422	0.147973
POLR2L	0.15781	3.78833	0.00122831	1.12851	0.91364
CHPT1	0.157638	4.74184	2.39165e-05	0.479829	0.327147
TRAF1	0.157231	7.58876	9.16517e-13	0.308106	0.113395
STK38L	0.157153	3.61332	0.00230353	0.793715	0.576243
LTB4R	0.156943	4.77978	2.00094e-05	0.29004	0.0987708
KCTD20	0.156694	6.93492	9.30307e-11	0.768879	0.538344
FNIP1	0.156065	5.52793	4.789e-07	0.99259	0.813001
PXK	0.155788	4.72571	2.56773e-05	0.429567	0.209595
RASSF5	0.155671	4.43728	9.20031e-05	0.929483	0.747721
HCLS1	0.155376	3.30685	0.00638774	1.81257	1.73202
STMP1	0.155179	4.71102	2.74228e-05	0.671613	0.403494
STK40	0.155004	4.99746	7.10158e-06	0.548516	0.308357
MECP2	0.154989	4.63176	3.94292e-05	0.809922	0.610428
LRRFIP2	0.154228	4.55394	5.59824e-05	0.512146	0.312736
LIMD2	0.153783	5.29316	1.64859e-06	0.709581	0.588299
PPDPF	0.152957	2.6714	0.0395635	0.851372	0.577465
CHMP2A	0.152845	3.75053	0.00141578	0.88959	0.702734
NOP10	0.152541	3.53258	0.00304217	1.05461	0.714593
CHP1	0.152009	4.61397	4.27394e-05	0.606137	0.378568
NUS1	0.151474	4.55643	5.53993e-05	0.508482	0.270508
EIF3H	0.151228	3.88277	0.000865847	1.18738	1.05997
HIVEP2	0.151005	6.34209	4.38283e-09	0.611618	0.428072
FFAR2	0.150726	5.9399	4.7736e-08	0.190814	0.0410128
TAF13	0.150501	4.16776	0.000285508	0.462922	0.211425
RPL30	0.150173	1.93385	0.204045	3.63728	3.49892
RPL8	0.150134	1.82685	0.249096	3.29163	3.3181
B3GNT2	0.149928	4.39612	0.000110167	0.552213	0.320618
ALDH2	0.149842	3.057	0.0137055	1.00208	0.910478
ACOT9	0.149583	4.55387	5.59824e-05	0.60679	0.399977
PSME2	0.149312	2.6093	0.0465109	0.936566	0.859699
ZBTB7A	0.149179	4.29608	0.000167644	0.789032	0.615404
FRY	0.148829	5.24743	2.06827e-06	0.239343	0.036034
WDR1	0.148803	8.64726	2.16216e-16	0.842477	0.680217
NBPF26	0.148694	4.52412	6.35309e-05	0.304488	0.0961671
KLF6	0.148438	1.70416	0.308649	3.35392	3.35421
GRINA	0.148134	3.83338	0.00104345	0.886658	0.661481
CHMP4B	0.148105	4.21936	0.000230661	1.12876	0.972947
LINC00877	0.147855	5.11559	4.02755e-06	0.184143	0.0298349
SRSF5	0.147771	4.71489	2.69711e-05	1.86724	1.82932
KLHL21	0.147341	3.79999	0.00117701	0.460275	0.206634
HIF1A	0.146913	2.7645	0.0310431	2.41592	2.21229
PSMB3	0.146898	3.79976	0.0011776	1.00509	0.808135
RAB3D	0.146875	5.0223	6.33201e-06	0.244522	0.0607939
GLT1D1	0.14632	4.96958	8.11808e-06	0.202102	0.0326894
AP1G1	0.144801	4.01632	0.000518259	0.715272	0.474139
AOAH	0.14455	3.94853	0.000673682	0.911836	0.788004
DYSF	0.144419	4.94087	9.2963e-06	0.212068	0.0260581
AC007952.4	0.144357	2.91376	0.0206977	0.785665	0.775899
BNIP2	0.144132	3.69595	0.00172376	0.977418	0.832042
CDKN2D	0.143854	6.2904	6.0115e-09	0.327489	0.107389
AHCTF1	0.143362	4.48539	7.49767e-05	0.586765	0.38051
CLMN	0.143275	5.03639	5.90676e-06	0.191817	0.0322961
GNA15	0.14292	4.31395	0.000155602	0.580294	0.444217
EIF3E	0.142768	2.63688	0.0433305	1.43648	1.26587
ADAM17	0.141971	3.21263	0.00859756	1.09154	0.901476
KCNE1	0.141921	8.26802	4.9185e-15	0.216616	0.0620176
FAM129B	0.141564	4.83987	1.50612e-05	0.263046	0.075003
UBALD2	0.141241	5.56454	3.91239e-07	0.711868	0.52796
NAB1	0.14114	4.2766	0.000182254	0.51822	0.333642
USP32	0.140911	4.2462	0.000206601	0.484213	0.243054
RCOR1	0.140757	4.75725	2.2242e-05	0.748481	0.600186
ASGR1	0.140704	4.33501	0.000142085	0.232478	0.0580972
MTMR11	0.140695	4.96908	8.13375e-06	0.165539	0.0105419
PGK1	0.140628	2.46774	0.0655761	1.74029	1.42635
WAS	0.140608	4.1625	0.000291737	0.986859	0.816747
TOMM40L	0.140497	4.26374	0.00019219	0.328238	0.137108
RPS15A	0.138933	1.58023	0.378921	3.56866	3.46782
FAM49A	0.138317	3.51493	0.0032252	0.80272	0.628733
TOM1	0.138312	4.22667	0.000224012	0.487209	0.299942
FES	0.137978	4.1917	0.000258896	0.396987	0.225847
NIN	0.137927	4.59164	4.73601e-05	0.806391	0.655311
CLEC5A	0.13768	2.18698	0.122989	0.626943	0.431541
TRIM25	0.137306	7.26577	9.35478e-12	0.3879	0.185892
MSL3	0.136673	4.10032	0.000374804	0.634269	0.479157
EEF2	0.136423	3.1614	0.0100513	2.1804	2.08651
FAM45A	0.135927	4.14689	0.000310664	0.413955	0.230692
ITGA4	0.13559	2.74911	0.032344	0.488278	0.324462
AC091173.1	0.135548	4.7698	2.09764e-05	0.165659	0.00807384
CMTM6	0.135546	2.6879	0.0379793	1.69931	1.57893
FAM120A	0.135476	3.80814	0.00114084	0.865839	0.645955
SFPQ	0.135168	2.01721	0.174048	2.45852	2.36351
SULT1B1	0.135029	4.67647	3.2092e-05	0.204387	0.0153534
PCBP2	0.134984	4.06506	0.000429603	1.4977	1.25295
MT-ATP8	0.134863	5.18642	2.82239e-06	1.04607	0.814996
NDUFB1	0.134523	3.93471	0.000710095	1.04496	0.759093
MIDN	0.13449	3.39149	0.00486581	1.15666	0.978474
EIF3L	0.13413	3.92718	0.000730042	1.16754	1.02348
DAPK1	0.133765	3.58838	0.00251215	0.306514	0.148844
S1PR4	0.133422	4.73119	2.50557e-05	0.207293	0.0480913
ZNF697	0.133401	4.14839	0.000308939	0.239469	0.0458489
MS4A6A	0.133371	1.75126	0.285118	1.55183	1.40294
PRR13	0.13336	3.91298	0.0007712	1.06377	0.863865
VSTM1	0.133227	4.11322	0.000356524	0.183636	0.0104094
CCNL1	0.133122	2.58174	0.049852	1.99669	1.88043
POMP	0.132969	2.9204	0.0202794	1.82201	1.6234
EDEM3	0.132952	3.46385	0.00383118	0.566297	0.328725
SHOC2	0.132723	5.5666	3.86939e-07	0.878046	0.65794
CREB5	0.132495	5.44197	7.56806e-07	0.356876	0.163761
CAMKK2	0.132465	4.14448	0.000313343	0.289089	0.141948
ADAM19	0.13229	4.06428	0.000430842	0.186744	0.0197128
RNF24	0.130874	5.34474	1.2638e-06	0.303231	0.126195
HES4	0.130809	3.95976	0.000644837	0.38848	0.243966
AP003086.1	0.130617	7.37966	4.18175e-12	0.203261	0.0549449
PGAM1	0.130417	3.13083	0.0110198	0.896442	0.693437
AL445524.1	0.129619	4.52535	6.32692e-05	0.221783	0.0406147
LYPD3	0.129401	5.76326	1.311e-07	0.164883	0.026061
GK5	0.129131	5.07803	4.83164e-06	0.294078	0.13037
AMPD2	0.129045	4.02868	0.000495047	0.405293	0.261949
SDC4	0.128865	3.97511	0.000608777	0.291212	0.106214
HCK	0.128662	3.81054	0.0011308	0.67967	0.531429
CYP4F3	0.128614	5.38126	1.04316e-06	0.185016	0.00823253
HIPK3	0.128322	3.82218	0.00108579	0.891346	0.731288
GNAI3	0.128093	3.56799	0.00269642	1.24153	1.08469
LILRA6	0.127943	4.41379	0.000101977	0.175223	0.0267856
AC007032.1	0.127845	7.9426	6.41129e-14	0.248244	0.0861474
NAPA	0.127268	3.83287	0.00104513	0.603977	0.437793
RPL29	0.127002	1.51708	0.41824	3.28609	3.29898
MPHOSPH6	0.12696	3.52059	0.0031657	0.424524	0.279126
FMNL1	0.126246	4.13072	0.000331894	1.04201	0.905908
CYTH1	0.12607	3.76772	0.00132717	0.845449	0.636223
PAPSS2	0.126039	3.87068	0.000905902	0.30331	0.123522
CHST15	0.125874	3.83152	0.00104953	0.437049	0.241667
CRTAP	0.1258	3.75726	0.00137997	0.592947	0.43245
SPOPL	0.125574	3.74328	0.00145602	0.490362	0.287755
CARS2	0.125357	3.81283	0.00112236	0.409231	0.259771
TMEM41B	0.125245	3.81637	0.00110862	0.499002	0.287478
TLR8	0.125099	3.91444	0.000766899	0.285838	0.0944759
NACA	0.124771	1.62621	0.351216	3.105	3.09207
CSF2RB	0.124075	5.37094	1.09891e-06	0.316763	0.121576
LFNG	0.123983	7.60949	7.8443e-13	0.304269	0.165265
PELI2	0.123522	4.08216	0.000402235	0.295889	0.135059
MCTP2	0.123483	4.09655	0.000380405	0.250353	0.0475405
SNRK	0.123019	4.50803	6.80526e-05	0.41621	0.261178
FAM200B	0.122988	3.76872	0.00132325	0.34791	0.142927
CCNH	0.122927	2.28057	0.100522	1.34182	1.18042
SLC9A3R1	0.122623	4.07765	0.000409132	0.365197	0.183431
SESN2	0.122427	3.66924	0.00188819	0.437003	0.278003
HNRNPU	0.12218	2.2873	0.0991598	2.73682	2.6178
DOT1L	0.121984	3.3996	0.00474631	0.489124	0.332351
SNHG25	0.121516	3.69481	0.0017286	0.411687	0.27492
PLIN2	0.121434	0.971054	0.846104	2.18729	1.98982
CALCOCO2	0.121336	3.74092	0.00146785	0.651575	0.537546
CD53	0.1212	2.61854	0.0454303	1.83936	1.68225
TOB1	0.120971	3.40734	0.0046276	0.682871	0.484139
AC025164.1	0.120331	7.31261	6.73386e-12	0.387878	0.279489
MAN2A2	0.120127	3.71327	0.00162079	0.245153	0.0996078
MYO1F	0.119802	2.87128	0.0233	0.958953	0.842375
RASSF2	0.119709	3.0354	0.0146214	0.809677	0.692994
TMEM167A	0.119677	3.63887	0.00210458	0.763654	0.54974
LIN7A	0.119517	7.35866	4.87443e-12	0.169515	0.00788531
STK38	0.119053	6.91293	1.08072e-10	0.352808	0.184352
DNAH17	0.118941	5.76227	1.3176e-07	0.226681	0.0531812
GPR84	0.118878	3.58778	0.00251683	0.550595	0.433004
GOLGA7	0.118762	3.58103	0.00257554	0.535719	0.328147
LBR	0.118497	3.34441	0.00567635	0.748416	0.574507
LPXN	0.117905	3.85874	0.000947956	0.562206	0.399916
ABHD17C	0.117485	4.08778	0.000393188	0.147201	0.0133186
C15orf39	0.117173	4.16145	0.000292796	0.263185	0.0919188
ZNF467	0.117143	3.99552	0.000561732	0.266056	0.127575
RNF130	0.117113	2.71574	0.0352749	1.35655	1.14917
HIGD2A	0.11655	2.60008	0.0476502	0.955381	0.841789
KMT2C	0.116481	4.77064	2.09014e-05	1.15915	0.98241
N4BP1	0.116457	2.99691	0.0163103	0.563646	0.394267
NAAA	0.116324	3.49635	0.00343686	0.414931	0.261322
RPLP1	0.116113	1.30179	0.568109	4.70156	4.60199
UBR4	0.115902	4.02236	0.000506779	0.559091	0.40171
EMB	0.115321	2.39046	0.0785185	0.850595	0.653104
AC002456.1	0.115232	4.10384	0.000369857	0.170383	0.0172698
TESC	0.115224	4.01904	0.000513028	0.232966	0.113885
PTPN1	0.115009	3.39275	0.00484667	1.14848	0.999682
G6PD	0.114806	3.79025	0.00121991	0.422616	0.258323
RBMS1	0.114654	4.93132	9.73782e-06	0.738747	0.537626
IL2RG	0.114328	4.26964	0.000187461	0.333037	0.154859
LILRA1	0.114031	4.00934	0.000532334	0.252305	0.0925294
PID1	0.113939	3.92425	0.00073832	0.197109	0.0813988
IMPA2	0.113801	3.9615	0.000640733	0.231029	0.12287
RPS11	0.113498	1.79597	0.262865	3.28679	3.25481
AP2S1	0.113234	2.25778	0.105567	1.09661	1.01063
RPS14	0.112755	1.21639	0.637204	3.83851	3.87249
ARID5A	0.112578	2.35869	0.0841152	0.885047	0.808704
MSRB1	0.112521	4.8617	1.36173e-05	0.263724	0.122117
MAFG	0.111612	3.39987	0.00474341	0.569909	0.422916
PGLS	0.110892	2.63093	0.0439879	0.998979	0.926624
PYGL	0.110677	2.48262	0.0633871	0.648789	0.488011
SMARCD3	0.110581	3.61825	0.00226379	0.216169	0.0530328
UBXN2B	0.110558	2.95824	0.0181907	0.525553	0.341149
NCOA4	0.110414	2.75986	0.0314068	1.10631	1.00454
NBPF9	0.110328	3.41809	0.00447046	0.237366	0.0844206
ITGB2	0.110236	1.96318	0.192663	1.88831	1.89789
MMP25	0.110161	5.32222	1.42122e-06	0.14292	0.00737636
ANP32A	0.110128	1.74139	0.289775	1.10489	0.923494
SP3	0.109659	4.63416	3.90208e-05	0.729746	0.577982
EIF3M	0.108921	3.10808	0.0117896	0.847944	0.700915
EP300	0.108856	4.33748	0.000140714	0.99942	0.843616
LENG8	0.108758	3.30049	0.00652008	0.474735	0.32078
ODF3B	0.108563	3.79302	0.00120849	0.351502	0.214651
OGT	0.10851	3.19437	0.00909759	0.72184	0.55069
FERMT3	0.108471	3.22071	0.0083856	0.83244	0.678503
TFPI	0.108376	3.3159	0.00620664	0.192948	0.0414911
CLIP1	0.108225	3.27685	0.00703068	0.747875	0.589861
KDM7A	0.108024	6.16589	1.2622e-08	0.431841	0.297516
RPL11	0.107986	1.19369	0.655582	3.87283	3.90495
TLNRD1	0.107976	3.20107	0.00892257	0.572404	0.432601
ADGRG3	0.107864	4.37388	0.000121056	0.193638	0.0253784
SPI1	0.107188	2.00946	0.176694	1.24895	1.20765
BIRC2	0.106969	4.95162	8.83107e-06	1.00515	0.821689
NINJ1	0.106837	2.04548	0.164315	1.52009	1.49878
UQCRC1	0.106808	3.25009	0.00764556	0.608037	0.481345
GNB2	0.106765	3.22267	0.00833715	0.84758	0.646954
BTF3	0.106643	1.72788	0.296598	2.18947	2.1281
ADAM8	0.106571	2.79521	0.0286081	0.342761	0.12455
CD1D	0.106333	3.76766	0.00132717	0.200445	0.0574684
IFNGR2	0.106296	2.67717	0.0389651	0.994338	0.852488
ENO1	0.106213	1.31338	0.558989	1.92107	1.70407
SNN	0.106169	3.70577	0.00166347	0.375617	0.24088
NRG1	0.106055	3.72713	0.00154266	0.133488	0.00653274
APRT	0.105869	2.50969	0.0594209	0.965336	0.911803
CRADD	0.105573	3.40209	0.0047086	0.184933	0.0367471
PLPP3	0.105387	5.72767	1.60305e-07	0.160209	0.022381
WIPF1	0.104777	2.67401	0.039301	1.05275	0.812835
MCUB	0.104757	3.19756	0.00901314	0.493154	0.323195
CAP1	0.104679	2.59466	0.0482895	1.79534	1.67282
GLTP	0.104653	3.26938	0.00720151	0.444702	0.264159
COX6B1	0.104513	2.17531	0.126224	1.47167	1.28764
STEAP4	0.104057	6.09179	1.94864e-08	0.152262	0.0103568
FBP1	0.103938	2.52031	0.0578835	0.492247	0.404676
HNRNPA3	0.103881	2.81204	0.0273293	1.95298	1.82401
SLC16A7	0.10321	3.65708	0.00197433	0.177749	0.043093
TP53INP2	0.103108	3.475	0.00369666	0.295902	0.143843
AL021707.6	0.102978	7.17137	1.80489e-11	0.200518	0.0466747
HACD4	0.1027	3.15449	0.0102643	0.471562	0.336395
RPL18A	0.101914	1.20804	0.643959	3.54903	3.60932
IMPDH1	0.101181	3.53545	0.00301286	0.27023	0.140584
GPBAR1	0.100884	3.61124	0.00232022	0.128782	0.026357
IL18R1	0.100882	4.22899	0.000221932	0.232446	0.0527165
PYCARD	0.100456	2.10333	0.146273	1.14317	1.11332
MYO9B	0.100413	5.50292	5.49065e-07	1.11949	1.04426
CITED2	0.100228	1.87954	0.225735	1.01446	0.94429
SERINC1	0.099884	2.82512	0.0264018	1.14769	0.920367
ARRB2	0.099828	2.93794	0.0192985	1.14731	1.06258
CLIP4	0.0997666	3.38583	0.00494362	0.184953	0.0714446
CPNE8	0.0996899	3.52947	0.00307426	0.187648	0.0570525
INSR	0.0995605	3.0706	0.0131735	0.292252	0.155072
FLOT2	0.0993645	5.74773	1.43241e-07	0.370106	0.228136
DUSP5	0.0993564	2.73576	0.0335242	0.43482	0.311754
PSMA7	0.0993189	2.11768	0.142001	1.6462	1.56843
HDGF	0.0991966	2.93627	0.019379	0.611258	0.482877
LPIN1	0.0990854	2.9966	0.0163135	0.344876	0.213688
SH3BP2	0.0981495	2.96084	0.0180603	0.528209	0.402158
SPG21	0.0978411	3.43818	0.00417194	0.449226	0.297539
C9orf47	0.0977581	3.49456	0.00345597	0.132117	0.00709451
SEMA3C	0.097544	3.41407	0.00453013	0.171836	0.0385685
YBX1	0.0975022	1.16739	0.676789	2.70649	2.69836
IGF2BP2	0.0974695	7.75017	2.74064e-13	0.133975	0.0186003
MEF2D	0.0973045	6.15521	1.34347e-08	0.478648	0.322869
ELL	0.0972926	6.1538	1.35415e-08	0.381307	0.253617
CDC42EP2	0.0972235	3.35047	0.0055618	0.14138	0.0456366
TPP1	0.0970795	2.52225	0.0576415	1.18023	1.03136
SOS2	0.0969138	3.63927	0.00210216	0.524422	0.36989
LY6E	0.0968502	1.4571	0.458154	0.59123	0.593982
RNF11	0.0966393	2.98017	0.0170602	0.557834	0.368523
MDFIC	0.0965155	3.33323	0.00588151	0.225741	0.121708
HNRNPF	0.0963606	2.61087	0.0463232	1.14328	0.993853
P2RX1	0.0963067	3.34075	0.00573731	0.147913	0.0288652
RPS27	0.0962877	1.3472	0.533865	4.25266	4.10628
LINC01588	0.0960363	6.00215	3.30049e-08	0.217117	0.126499
SDE2	0.0958359	3.32726	0.00598945	0.391927	0.251231
GNAI2	0.0957246	2.04992	0.163032	2.01528	1.96371
PRKAR1A	0.0956284	4.54255	5.8876e-05	1.05922	0.838033
XPO6	0.0954707	3.19498	0.00908487	0.38525	0.233993
SERINC5	0.095177	3.16648	0.00990421	0.390189	0.259961
ARPC4	0.0951568	2.67913	0.0387915	0.984826	0.84389
ATP6V1A	0.0951364	2.89201	0.0220235	0.573215	0.381424
ELOVL5	0.0948733	4.22632	0.000224239	0.554911	0.406907
REV3L	0.0947911	3.85676	0.000955235	0.644921	0.505772
SBNO2	0.0945276	5.83013	9.01361e-08	0.283585	0.151895
LINC00937	0.0935892	3.35278	0.00552162	0.139744	0.0228226
ZDHHC18	0.0935556	4.36495	0.000125444	0.174696	0.0491787
ADM	0.0930762	2.06465	0.158607	0.750965	0.577024
TMEM91	0.0930579	3.0155	0.015456	0.314841	0.18462
TIPARP	0.0929208	2.54999	0.05395	0.886193	0.817167
STT3B	0.092799	2.77943	0.0298603	0.70529	0.559018
NBEAL2	0.0927883	6.39748	3.10221e-09	0.198587	0.0719263
KCNJ15	0.0924421	6.21724	9.29621e-09	0.147694	0.00805971
NHSL2	0.0922118	6.34128	4.40159e-09	0.129355	0.0137652
TMA7	0.0918391	2.29042	0.0985126	1.53537	1.28876
ELF1	0.0918184	1.43388	0.472919	2.02141	1.99859
YPEL3	0.0917909	2.40205	0.0763306	0.700174	0.602039
TMEM217	0.091518	3.21435	0.0085498	0.190218	0.0494717
TP53BP2	0.0914254	1.97811	0.187653	0.883214	0.781857
RNH1	0.0907744	2.12946	0.138413	0.898074	0.847076
DOK2	0.0906094	2.43244	0.0711093	0.304198	0.212463
CYBB	0.0905711	1.17969	0.667069	2.25468	2.25441
IRF7	0.0905281	5.3034	1.56556e-06	0.45934	0.386445
HNRNPK	0.0903933	2.42324	0.0726215	2.11224	1.97577
RPS12	0.0902574	0.938659	0.874717	3.99657	4.01723
VCL	0.0902293	2.96391	0.0178927	0.409563	0.298701
TAPBP	0.0900476	3.82436	0.00107765	0.975098	0.88053
POR	0.0900349	2.74478	0.032727	0.540394	0.388345
MTMR3	0.0899282	5.71357	1.72586e-07	0.285251	0.154799
RAB8B	0.0898612	3.44285	0.00411154	0.983552	0.831231
RRAD	0.0896485	2.08494	0.152031	0.453719	0.349444
MTMR6	0.0895451	3.97852	0.000600943	0.496434	0.324195
PLEKHB2	0.0894139	5.40266	9.33036e-07	0.957398	0.80354
GPR35	0.0892968	2.93688	0.019347	0.146325	0.0517512
AVPI1	0.0889785	4.01598	0.000518754	0.283667	0.185014
NQO2	0.0888875	5.01817	6.44836e-06	0.570334	0.486971
ANXA11	0.0888815	3.80818	0.00114084	0.737609	0.653868
THAP9-AS1	0.0886968	4.96592	8.25682e-06	0.412336	0.288137
GNG2	0.0886586	2.22805	0.112594	0.471373	0.290134
GPR132	0.0886097	6.00483	3.25231e-08	0.389339	0.246384
PPP4R3A	0.0885881	3.6891	0.00176273	0.869028	0.809558
MID1IP1	0.0885751	3.94017	0.000696328	0.442835	0.308093
FOSL1	0.088564	2.85807	0.0241831	0.292364	0.147917
VAV3	0.0885635	2.72244	0.0347347	0.272594	0.135581
NAPRT	0.0884106	3.05761	0.0136862	0.314302	0.214928
RAB1A	0.0876561	1.81067	0.256575	1.2896	1.15281
ERP29	0.0875705	2.15901	0.13031	1.08246	1.07324
LINC00528	0.0875175	5.31377	1.48218e-06	0.163275	0.0822554
RPL6	0.0874749	1.02015	0.803706	3.34049	3.3871
CRK	0.0874214	2.6375	0.0432641	0.684621	0.5539
LDLRAD3	0.0872337	3.4415	0.00412891	0.134441	0.0250048
GRK6	0.0871435	5.7037	1.82283e-07	0.252488	0.142579
DGAT2	0.0870073	10.6448	1.3504e-24	0.133099	0.00827122
PLK3	0.0866941	1.81181	0.256079	1.34654	1.36407
RRP12	0.0866822	3.03341	0.0146798	0.277626	0.179694
METTL21A	0.0864345	2.29735	0.0969608	0.35164	0.25087
HNRNPH2	0.0863485	2.81372	0.0272031	0.576109	0.440877
XRN2	0.0860976	2.60125	0.0475128	1.05532	0.96242
RASGRP2	0.085963	3.01323	0.0155522	0.247194	0.133065
MSC	0.0858788	6.17555	1.18934e-08	0.100988	0.00765688
PSAP	0.0858286	1.11141	0.722709	3.35901	3.4306
CPT1A	0.0852218	3.02846	0.0148699	0.267715	0.136121
MALT1	0.0844051	2.03187	0.168758	0.91594	0.811857
PRAM1	0.0844016	2.68153	0.0385356	0.316694	0.229456
INPP5A	0.084102	5.33306	1.34289e-06	0.146744	0.0429012
ARHGEF2	0.0840913	2.5598	0.0526802	0.593702	0.42971
OGDH	0.0839144	2.92204	0.0201803	0.315319	0.195206
OSM	0.0837599	2.88583	0.0224057	0.560651	0.435629
TMEM120A	0.0837286	2.96523	0.0178304	0.257145	0.13178
TRAPPC1	0.0832403	2.46599	0.0658385	0.738538	0.625835
MT-ND5	0.082881	1.40572	0.49189	3.68983	3.69732
PRDM8	0.0827376	5.7449	1.45413e-07	0.112017	0.0176239
DGKD	0.0824613	2.88039	0.0227203	0.316999	0.192814
ATP2A3	0.0823871	5.62957	2.74775e-07	0.191181	0.0532661
TFE3	0.0823638	5.37233	1.09131e-06	0.311009	0.203028
LRP10	0.0822485	1.97471	0.188793	0.537774	0.42829
PDCD6IP	0.0822215	2.51204	0.0590719	0.852669	0.703586
KCNN4	0.0819793	2.94439	0.01896	0.161325	0.0583617
SLC43A3	0.0818711	2.52352	0.0575092	0.356161	0.226901
SH2B3	0.0818202	2.07078	0.156644	0.879387	0.843141
RELT	0.0818157	2.84027	0.0253531	0.558233	0.459705
RPL22	0.081568	1.02176	0.802156	2.72855	2.67806
PXN	0.0815348	5.53792	4.53075e-07	0.263465	0.139086
ACAP2	0.0814835	3.30098	0.00651108	0.993167	0.834492
AGPAT4	0.08144	5.12698	3.80702e-06	0.269556	0.149302
PLPPR2	0.0813529	2.90086	0.0214768	0.167257	0.0428531
IL1RL2	0.0810079	2.887	0.0223433	0.132042	0.0246731
DDX3Y	0.0808963	2.17242	0.126917	0.682015	0.604984
LINC02207	0.0808356	5.55735	4.07039e-07	0.197471	0.0893844
AC073335.2	0.0802841	2.87279	0.0232246	0.154943	0.0291722
AC124798.1	0.0800664	2.876	0.0230036	0.148621	0.0404437
EIF4EBP2	0.08001	2.81533	0.0270747	0.459893	0.305702
MED13	0.0797879	3.38725	0.00492874	0.94772	0.829387
PAK1	0.0797302	2.24409	0.108776	0.652846	0.559061
TAX1BP1	0.0795166	4.35078	0.000132995	1.38235	1.26247
CARD8-AS1	0.0794987	4.51043	6.75086e-05	0.22193	0.136245
RP2	0.0793596	5.19221	2.73986e-06	0.454179	0.30686
PPP2R5A	0.0792766	4.1034	0.000370214	0.375697	0.233533
DPEP2	0.0792081	2.80365	0.0279845	0.191636	0.100648
NRBF2	0.0791927	3.20799	0.00872271	0.630929	0.54977
ATP6V0B	0.079119	1.8724	0.228955	2.09205	2.10116
SLC7A11	0.0789017	5.03053	6.08237e-06	0.119831	0.0226833
TCN2	0.0786517	2.80576	0.027818	0.173278	0.0793699
SNAI1	0.0784348	2.81985	0.0267783	0.214649	0.0911548
GPAT4	0.0783873	2.4322	0.0711395	0.389834	0.271246
EIF4B	0.0783329	2.42515	0.0723172	1.38867	1.35378
ARIH1	0.0781154	3.29195	0.00670202	0.901565	0.752925
BORCS5	0.0781081	4.94167	9.26409e-06	0.307135	0.207178
CATSPER1	0.078029	2.80306	0.0280106	0.134063	0.0385337
DDX18	0.0779556	2.06054	0.159886	1.1177	0.971676
PPM1F	0.0779433	2.74032	0.0331168	0.261121	0.174099
MAPRE1	0.0777212	2.33383	0.089221	0.965352	0.857059
AL360012.1	0.0774849	3.37027	0.00520764	0.364598	0.328037
TTC19	0.077483	2.34203	0.0874542	0.58868	0.497954
ATP11A	0.0772814	2.7205	0.0349292	0.445107	0.314634
ZFP36L1	0.0771969	1.42699	0.477838	1.8436	1.69089
CCND3	0.0771261	3.11962	0.0113791	0.500097	0.420223
TMEM205	0.0767865	2.6576	0.0410493	0.40392	0.315976
LSM6	0.0766104	2.72013	0.0349382	0.333849	0.221188
CTBS	0.0765148	2.82632	0.0263105	0.634293	0.510053
IL27RA	0.0763961	5.19667	2.67866e-06	0.198919	0.112772
PLAC8	0.0763331	1.98683	0.184681	0.385177	0.324438
PKP2	0.0762898	2.69951	0.0368544	0.108679	0.0316492
STK26	0.0760784	5.28404	1.72783e-06	0.238603	0.132806
IGFBP7	0.0760756	2.69606	0.0371859	0.167339	0.0727198
AC103591.3	0.0760535	2.93056	0.01969	0.477681	0.446654
KCNE3	0.0759258	2.64431	0.0425295	0.229022	0.133512
STAT5B	0.0755543	4.18791	0.000262883	0.275009	0.173964
MAPK1IP1L	0.0755499	2.62561	0.0445955	0.657883	0.532585
UQCRH	0.0755246	1.88952	0.221866	1.39382	1.25058
GABARAP	0.075493	1.89256	0.220626	1.21845	1.1335
CNIH4	0.07535	2.26491	0.103988	0.371189	0.260906
CERS6	0.0750786	2.62393	0.0447794	0.369238	0.250824
SPTY2D1	0.0748577	3.54005	0.00296552	0.784005	0.642157
CCDC93	0.0746345	4.67467	3.2337e-05	0.4221	0.307018
CPQ	0.0746074	3.58384	0.00255212	0.54919	0.436008
HAL	0.0742709	8.86281	3.43765e-17	0.102025	0.00730857
MAPK1	0.0742298	3.16021	0.0100854	0.690067	0.536722
CYLD	0.0741866	4.29634	0.000167535	0.929471	0.83405
PELI1	0.0741341	1.61413	0.358182	1.2477	1.10958
CCNY	0.0739961	2.46508	0.0659629	0.54074	0.40886
TNFRSF14	0.0738773	4.40818	0.000104545	0.478164	0.366762
TPD52L2	0.0737302	4.70939	2.76273e-05	0.493907	0.393048
RNF139	0.073621	4.72025	2.63172e-05	0.46431	0.31529
CD109	0.0736064	2.0662	0.158043	0.318259	0.171285
CHD3	0.0734151	4.44034	9.07729e-05	0.379229	0.280593
SLC22A4	0.0730797	2.61786	0.045484	0.119488	0.0227391
CCDC18	0.0729784	4.67767	3.19605e-05	0.253149	0.161144
RPL23	0.0727649	1.23258	0.623979	2.59109	2.52635
MAFK	0.0725591	2.58348	0.0496271	0.288443	0.172899
MTHFD2L	0.0725139	2.57523	0.05069	0.290574	0.172813
NCOA1	0.0722653	4.53451	6.08006e-05	0.514494	0.405388
ATP5MC2	0.0721208	1.34848	0.532939	1.62819	1.52088
ATP6V1G1	0.0720781	3.03201	0.0147298	1.34401	1.18925
PET100	0.0720217	2.53891	0.0554495	0.687695	0.510706
CXCR4	0.0719391	1.15719	0.684461	1.64281	1.47056
COX7A2	0.0717817	1.82091	0.25171	1.2034	1.02999
CORO1C	0.0717621	2.09955	0.147478	0.740044	0.605255
GHITM	0.0717492	3.03391	0.0146649	1.0434	0.949326
CALHM6	0.0716702	1.66759	0.327422	0.41749	0.342216
CD300LF	0.0716639	2.54239	0.0550016	0.223917	0.140289
NADK	0.0715212	4.76786	2.11665e-05	0.276523	0.176638
GTPBP1	0.0714731	4.7331	2.48655e-05	0.297201	0.187527
NUP98	0.0713002	2.47252	0.0649388	0.562928	0.474922
RNF13	0.0712807	2.31416	0.0933202	1.16928	1.04945
REPS2	0.0712349	4.82162	1.64262e-05	0.183493	0.0710522
LINC01943	0.0709355	2.54321	0.0548868	0.125216	0.0358825
NSUN6	0.0706959	3.38189	0.00500515	0.386216	0.2502
GJB2	0.0704612	7.40471	3.48771e-12	0.0869203	0.00806854
SFR1	0.0703309	2.49304	0.0618446	0.193203	0.123722
TBCA	0.0702712	2.93947	0.0192155	1.01669	0.883519
IL10RB-DT	0.0701754	2.37847	0.0806799	0.197041	0.149021
SCLT1	0.0701548	4.61891	4.17831e-05	0.375311	0.268589
ARF1	0.0700531	2.98231	0.016963	1.36738	1.26419
GATAD2A	0.0699567	2.22503	0.113395	0.531855	0.423911
SLC16A10	0.0695748	1.04714	0.779282	0.608907	0.413524
KDM6A	0.0692816	2.4044	0.075926	0.387366	0.278609
Z93241.1	0.0692574	3.02822	0.0148769	0.338908	0.358047
AC006449.6	0.0691387	2.46809	0.0655624	0.215272	0.142677
SEC62	0.0690597	2.80049	0.0282185	1.31845	1.17756
MTF1	0.0689803	4.45988	8.36676e-05	0.265507	0.181023
PLK2	0.0689702	2.15667	0.130815	0.409279	0.369902
LIMK2	0.0689285	3.9909	0.000571996	0.244555	0.162324
AC008105.3	0.0686677	4.3262	0.000147576	0.358588	0.291372
MICAL2	0.0684565	7.15021	2.08999e-11	0.154286	0.0687486
SATB1	0.0681454	3.45189	0.00399135	0.410819	0.307639
ALG13	0.0681072	2.73111	0.0339115	0.692285	0.6399
FAM126B	0.0679459	2.88997	0.0221533	0.383319	0.255502
LINC01506	0.0678574	5.20526	2.56668e-06	0.0889253	0.0112105
DDX3X	0.0677743	1.02675	0.797326	2.56019	2.5058
RACK1	0.0677405	0.841808	0.953929	2.83652	2.89546
EIF3A	0.0677113	2.05499	0.161494	1.50811	1.49355
DCTN3	0.0677066	2.10179	0.146769	0.480063	0.389377
IFITM1	0.0676097	1.36202	0.523271	0.301156	0.153299
APOBR	0.0676056	2.3294	0.0900641	0.312459	0.204059
HK3	0.0675997	2.46853	0.0654985	0.123447	0.0259342
ATF4	0.0675701	1.59807	0.368084	1.39657	1.30476
CNIH1	0.0674622	2.38401	0.079592	0.515157	0.384364
TUBB6	0.0674217	2.41615	0.073926	0.218447	0.11734
PPP1CA	0.0673055	1.98257	0.186079	0.858056	0.827691
ELK3	0.0672717	1.27938	0.585608	0.782506	0.729043
ALPL	0.0672705	5.48157	6.1389e-07	0.084287	0.00318181
AC093673.1	0.0670786	2.35642	0.0845485	0.220627	0.133384
STK10	0.0668707	4.20221	0.000248027	0.567503	0.487857
COX7B	0.0667956	1.74423	0.288559	1.22332	1.08953
SEMA4A	0.066586	2.39404	0.0778527	0.232298	0.116202
EIF2S3	0.0665558	2.00831	0.177105	0.906126	0.846612
CLEC10A	0.0664726	4.6716	3.28044e-05	0.10596	0.0494369
PITPNA	0.0661356	4.21375	0.000236155	0.545124	0.468129
SQOR	0.0659588	2.33958	0.0880098	0.451387	0.326547
AC007613.1	0.0659326	3.93844	0.000700409	0.173626	0.125601
SLC22A15	0.0659061	7.77195	2.33392e-13	0.109716	0.0207116
PRCP	0.0658023	2.00252	0.179086	0.590308	0.52219
NDUFB11	0.0657026	1.6844	0.318888	1.01574	0.967884
SH3BGRL	0.0656073	1.36494	0.521224	1.83809	1.77646
EHBP1L1	0.0653597	4.03154	0.000489902	0.60535	0.554792
NLRP12	0.065239	6.02392	2.91711e-08	0.0975634	0.00961144
ADSS	0.0651059	3.92511	0.000736009	0.477622	0.368465
MAPK14	0.0649908	3.27379	0.0070947	0.352437	0.234515
GYG1	0.0649752	4.44301	8.97291e-05	0.331138	0.228795
NR3C1	0.0649027	1.81353	0.255406	0.876057	0.815285
PFKFB3	0.0648622	1.93182	0.204753	0.986182	0.883137
STAT3	0.0648596	1.64585	0.339638	1.24362	1.20679
RPL24	0.0647561	0.921069	0.89006	2.92781	2.89499
STAT6	0.0646294	4.18969	0.00026108	0.410069	0.335334
TM9SF3	0.0646112	1.72711	0.296972	1.10962	1.02959
NIPBL	0.0644564	2.64621	0.0423287	1.13604	1.05183
RPH3A	0.0643921	6.46896	1.97922e-09	0.072833	0.00498534
RPL4	0.0642726	0.994774	0.825673	2.13871	2.19269
RPLP2	0.0640335	0.856893	0.942592	3.30706	3.28035
ATP1A1	0.0638703	1.51542	0.419308	1.24723	1.13838
FAM117B	0.0637803	2.23224	0.111565	0.185878	0.0999719
RPS3A	0.063762	0.666117	0.999987	3.86091	3.97333
RAB24	0.0637591	4.49471	7.19364e-05	0.143554	0.059519
STXBP5	0.0634127	4.2709	0.000186501	0.220087	0.11086
CYFIP2	0.0633223	3.97208	0.000615441	0.161751	0.0583277
RPL37	0.0631705	0.805131	0.986577	3.65927	3.59364
PDLIM5	0.0630473	2.23358	0.111333	0.389284	0.268005
HTATIP2	0.0629485	3.36011	0.0053852	0.341471	0.249589
LTB	0.0628731	3.13058	0.0110242	0.175546	0.0976998
PAIP2	0.0627138	2.68889	0.0378873	0.981744	0.832883
STX10	0.0624191	2.21052	0.116859	0.372758	0.284588
LONRF1	0.0623643	2.20184	0.119126	0.277034	0.185824
E2F3	0.0623316	3.97078	0.000618264	0.330588	0.264933
EIF4E2	0.0621338	1.97102	0.19002	0.443143	0.356421
ATP6V1H	0.0621318	3.36347	0.00532982	0.661824	0.563085
BLOC1S1	0.0620106	1.55881	0.391481	0.875208	0.757369
ADORA2B	0.0618538	2.28902	0.0988069	0.0962425	0.0136378
AC004854.2	0.0612204	4.02406	0.000503619	0.170471	0.145986
PTGES	0.0611087	4.18348	0.00026738	0.0601672	0.00491296
TSPAN2	0.0605873	4.22601	0.000224436	0.101032	0.0108952
HP	0.0605033	4.25528	0.000199198	0.0896242	0.00530107
PPP1R18	0.0603843	2.19043	0.122027	0.790846	0.6989
PCGF5	0.0603792	4.0074	0.000536213	0.402857	0.323741
AP3S1	0.0602356	4.03058	0.000491445	0.44082	0.306655
TRIR	0.0602213	2.51304	0.0589367	1.27487	1.23008
TNFSF15	0.0601602	3.53022	0.00306707	0.173995	0.0854998
HIPK1	0.0601159	3.14492	0.0105704	0.58836	0.472629
HIPK2	0.0599834	2.59702	0.0480239	0.557052	0.428494
NACC2	0.059853	4.1319	0.000330345	0.155597	0.0642709
MSL1	0.0597686	2.54571	0.0545536	0.501685	0.382038
ACSL5	0.0596928	2.15213	0.131962	0.221589	0.127713
RAD21	0.0591288	2.9844	0.0168688	0.907888	0.783731
TAGAP	0.0589482	1.87479	0.22795	0.775781	0.702634
GBP5	0.058879	3.93182	0.000717386	0.163866	0.0863129
IRF1	0.0587643	1.13101	0.70566	0.85692	0.83377
AP000919.4	0.0585965	2.34685	0.0865139	0.0891424	0.0118349
ELF2	0.0584987	2.39344	0.0779423	0.603934	0.502638
NOCT	0.0583237	2.09421	0.14907	0.170308	0.0864559
SYN1	0.0581844	8.66497	1.87161e-16	0.0787661	0.00694106
PRKAR2B	0.0581226	2.08554	0.151843	0.114589	0.0578617
FAM91A1	0.0581016	3.48403	0.00358371	0.53397	0.434155
POLR1D	0.0577717	3.42241	0.00440508	0.720874	0.648179
BCL11A	0.0576648	7.75222	2.70532e-13	0.139478	0.0517996
ESYT2	0.0576609	3.79271	0.00120943	0.386904	0.27934
SAMD4B	0.057607	3.69446	0.00173026	0.374575	0.30603
ADA	0.0575795	5.5848	3.50201e-07	0.102097	0.0485869
MBNL1	0.057542	1.8308	0.247259	1.61286	1.48013
CSDE1	0.0575169	2.84109	0.02531	1.52185	1.43575
WAC	0.0573452	3.06906	0.0132243	1.13247	1.07501
SERPINB10	0.0571678	6.41506	2.78477e-09	0.0641211	0.00211827
ACP5	0.0571664	2.60712	0.0467565	0.18941	0.124172
PRDX5	0.056884	1.52763	0.411461	0.879013	0.778805
ADGRE3	0.0568677	7.5704	1.04952e-12	0.0836285	0.00802416
SH3GLB1	0.0566285	1.99502	0.181597	1.19571	1.09703
TDP2	0.0565539	1.67736	0.322735	0.316767	0.214063
ARHGAP26	0.0564529	1.78522	0.267882	1.11283	1.08746
USP12	0.0563618	2.50222	0.0604829	0.616789	0.525715
INPP1	0.0561877	1.99833	0.180556	0.170494	0.0837076
ANKRD13A	0.0560622	3.47038	0.00375088	0.38056	0.312936
RPS6KA3	0.0559086	2.51873	0.0581157	0.785667	0.694602
AC034199.1	0.0557817	2.21201	0.116522	0.0967642	0.0247983
SNTB1	0.0555551	1.99762	0.180705	0.15549	0.0602116
GCHFR	0.0553169	1.96269	0.192843	0.191878	0.122396
PRKAG2	0.0551936	2.05079	0.162829	0.718997	0.714646
AL390036.1	0.0551934	2.18718	0.122956	0.0723608	0.00763916
PPP3CA	0.0550907	2.3716	0.0818123	0.736523	0.614193
SMAD3	0.0549402	1.71389	0.303794	0.294623	0.279091
PPP3R1	0.0548446	3.56262	0.00274781	0.426572	0.309863
KIAA0513	0.0548145	4.50881	6.79518e-05	0.160316	0.111014
PTRHD1	0.0545684	1.95425	0.196121	0.279212	0.214844
MED13L	0.0545669	1.47898	0.443257	0.900073	0.875851
PIK3AP1	0.0544997	2.34539	0.0867964	0.724269	0.632848
SRPK1	0.054366	3.15561	0.0102286	0.278383	0.206696
COX7A2L	0.0543404	2.92518	0.0200026	0.704263	0.608777
SLC44A1	0.0542874	1.68181	0.320507	0.368325	0.275118
TMOD3	0.0541351	3.16913	0.00982823	0.767381	0.675552
CUX1	0.0540807	3.32663	0.00599867	0.78357	0.705592
ZBTB16	0.0538529	2.18185	0.124403	0.390937	0.445624
TMEM88	0.0538036	3.56568	0.00271919	0.267972	0.208525
ARG1	0.0537166	6.27391	6.63086e-09	0.0794673	0.00316922
BLOC1S6	0.0535077	1.61479	0.357765	0.967614	0.867182
ATP6V1B2	0.053432	1.14173	0.697455	1.44656	1.31409
HRH2	0.0531379	2.96522	0.0178304	0.269298	0.220664
SYNE3	0.0531124	2.07754	0.154438	0.137359	0.0565306
CXCR1	0.0530438	5.16445	3.15726e-06	0.0849549	0.00449301
RAP2C	0.0530001	3.48151	0.00361374	0.404051	0.315594
ANAPC15	0.0529723	1.89437	0.219915	0.235964	0.157688
SYTL1	0.0527961	3.75828	0.00137497	0.112716	0.045228
ATP5F1D	0.0527138	1.31386	0.558711	1.09057	1.08908
TRIQK	0.0526773	1.88212	0.224773	0.223607	0.122791
SIGLEC14	0.0526374	1.8825	0.22467	0.19689	0.142094
BLM	0.0525655	4.04344	0.000467453	0.10817	0.0413749
WASHC2C	0.0524518	3.50597	0.00332529	0.373122	0.295268
SUPT6H	0.0523891	3.14365	0.010609	0.63214	0.585241
OAF	0.0522619	2.06007	0.159966	0.0793403	0.0305348
CCL7	0.0520012	5.1247	3.85083e-06	0.0626052	0.0168345
FBXO33	0.0517946	3.34348	0.00569134	0.312439	0.23342
ACAP1	0.0515743	1.58153	0.378065	0.207224	0.123922
TACC3	0.0514616	3.75581	0.00138739	0.145677	0.0749461
CHMP2B	0.0514508	3.25917	0.00743375	0.670099	0.573042
PPP1R3B	0.0513289	2.8199	0.0267783	0.290265	0.22045
CCNT1	0.050757	1.74733	0.287071	0.455233	0.357747
PNPLA2	0.0507099	3.11154	0.0116718	0.435565	0.393333
ADIPOR1	0.0505855	3.41105	0.00457204	0.436939	0.306246
MAPKAPK3	0.0503765	1.77721	0.272186	0.314286	0.273147
SAP30	0.0503626	0.940971	0.8729	0.79533	0.696524
TNFSF8	0.0503234	3.32681	0.00599686	0.185807	0.125613
UXT	0.0502707	2.17546	0.126205	0.753929	0.694489
TNFSF10	0.0501834	1.39952	0.496361	0.364598	0.332164
TBC1D2	0.0500396	1.79788	0.261866	0.120801	0.0496532
YTHDC1	0.0500385	2.04556	0.164315	1.01289	0.950907
ULK1	0.0499265	3.74094	0.00146785	0.16955	0.109971
ALOX5	0.0499043	1.50912	0.42347	0.531987	0.462901
CALM3	0.0498159	1.28018	0.585241	0.724408	0.624087
EWSR1	0.0498117	2.93133	0.0196532	0.920604	0.859397
EMD	0.0497618	3.96072	0.000642537	0.493823	0.4236
TNNT1	0.0497581	3.54719	0.00289774	0.0750289	0.00523731
CD300C	0.0496749	1.76009	0.281142	0.202263	0.162417
MARVELD1	0.0496125	1.97705	0.187995	0.134272	0.0766349
CCNDBP1	0.0494532	3.13687	0.0108281	0.402001	0.345282
KLHL2	0.0492706	3.3086	0.00635233	0.240718	0.149665
IGF1R	0.0490545	3.17643	0.00960993	0.156542	0.0570821
IGBP1	0.0489417	2.94892	0.0187075	0.487437	0.449906
CD82	0.048878	2.88862	0.022235	0.300591	0.233162
AC007384.1	0.0488286	1.90358	0.215947	0.11695	0.054835
KBTBD2	0.048682	1.61189	0.359688	0.419059	0.307218
TM4SF1	0.0486093	5.94555	4.62846e-08	0.0601192	0.00564667
TRAF3IP3	0.0485334	2.15686	0.130781	0.277587	0.231785
AC099489.1	0.0485226	3.26054	0.00740304	0.120146	0.0372788
AL391807.1	0.0484617	6.95751	7.95622e-11	0.0731841	0.0158707
RBL2	0.0483392	3.07336	0.0130693	0.392613	0.310628
ALDH3B1	0.0482519	3.33649	0.00581717	0.221136	0.163476
RALGDS	0.0482315	1.67753	0.322681	0.328872	0.235356
NMI	0.0481835	2.7657	0.0309662	0.278268	0.224621
MVP	0.048182	3.09281	0.0123435	0.326748	0.255923
RRAS	0.0476713	1.49046	0.435556	0.204112	0.177979
AATK	0.0476417	5.91059	5.66044e-08	0.0845805	0.0305525
LINC00884	0.0475879	1.85233	0.237464	0.135973	0.0854449
SNX27	0.0475451	2.54483	0.0546766	0.558264	0.494741
HERPUD2	0.0475177	2.8309	0.0259835	0.303355	0.223989
DYNLT1	0.0473823	3.07635	0.0129519	0.552314	0.443853
FLNB	0.0473649	1.69599	0.312827	0.152038	0.0723527
AKR1C1	0.0470705	3.2833	0.00688647	0.0831975	0.00811226
C11orf96	0.0469965	4.0201	0.000510953	0.127889	0.0508533
ANXA3	0.0469255	5.51995	4.99967e-07	0.0748849	0.00538495
TMEM273	0.0469216	1.41903	0.483345	0.259725	0.214673
IDH3G	0.0468238	1.65096	0.336867	0.501787	0.470923
ADAP1	0.0466918	6.27133	6.72916e-09	0.197292	0.13784
AC025580.2	0.0466814	1.87294	0.228722	0.0831398	0.0246998
GPR160	0.0465738	1.65462	0.334753	0.262936	0.173688
PIGA	0.0465105	3.65214	0.00200771	0.150515	0.0911798
WDFY2	0.0464607	1.17751	0.66898	0.584991	0.54931
SLC26A2	0.0464494	1.97766	0.187774	0.359627	0.311498
LINC02376	0.0464208	6.03399	2.75844e-08	0.053805	0.00264009
NDUFA13	0.0464032	1.0996	0.733084	1.13819	1.0317
NCOA2	0.0463211	2.74834	0.0324109	0.36599	0.294831
SLCO4A1	0.0462804	5.8287	9.08379e-08	0.109828	0.0427628
ATP5PB	0.0460844	2.04228	0.165321	0.829589	0.80308
PAK2	0.0460222	1.19333	0.655798	1.37755	1.30503
DHX34	0.0460171	1.67659	0.323077	0.2003	0.135887
GLA	0.0459252	1.47858	0.443295	0.655075	0.624358
BHLHE40	0.0458379	1.13414	0.702991	0.855487	0.734136
HIP1	0.0458166	2.99777	0.0162746	0.177516	0.0903868
JAG1	0.0458158	1.63208	0.347836	0.250436	0.169929
NXF1	0.0457936	1.34018	0.538955	0.548024	0.46436
RASGRP4	0.0457901	5.31925	1.44355e-06	0.14848	0.0893678
KLHL8	0.0457274	2.92291	0.0201368	0.330635	0.252799
PAPOLA	0.0457263	2.46793	0.0655752	1.25788	1.13126
AP003354.2	0.0456788	4.96365	8.33866e-06	0.142373	0.100059
CNOT2	0.0454665	1.80753	0.257733	0.775106	0.685501
ADAM15	0.0454036	1.7761	0.272689	0.187371	0.122228
AL021707.1	0.0453863	5.22001	2.37944e-06	0.107517	0.0317478
ELF4	0.0453844	5.19749	2.66874e-06	0.194351	0.126974
LINC01001	0.0453623	4.53855	5.97682e-05	0.146919	0.0727195
YME1L1	0.0451428	1.82225	0.25116	1.21658	1.21923
COL4A3BP	0.0449239	2.59593	0.048151	0.62805	0.560751
RAB5IF	0.044883	1.42234	0.480996	0.592874	0.505705
PIK3CB	0.0448653	3.3526	0.00552313	0.319664	0.205114
FAM177A1	0.0446279	1.79931	0.261247	0.628821	0.523169
PSMB8	0.0445226	1.18484	0.662814	0.622933	0.586275
GPBP1	0.0444504	1.10218	0.731021	1.67287	1.5859
FOXN2	0.0443818	2.68488	0.0382045	0.311647	0.245076
SMAD7	0.0442668	1.56299	0.389098	0.438211	0.344976
SMCO4	0.0442458	1.36257	0.522921	0.333588	0.290304
PGLYRP1	0.0441465	1.67365	0.32447	0.0591666	0.00191098
SUPT4H1	0.0440288	2.85644	0.0242706	0.588004	0.553597
IL18RAP	0.043953	3.11254	0.0116403	0.0965146	0.0193217
GABBR1	0.0438848	1.74258	0.289144	0.0835495	0.0198182
FBN2	0.043791	1.73938	0.290639	0.082587	0.0158977
RAB32	0.0436934	1.87672	0.227089	0.598238	0.568733
USP7	0.0436207	2.82903	0.0261123	0.651971	0.63121
NEK7	0.0435884	2.81105	0.027405	0.360128	0.270011
SHISA5	0.043411	1.49677	0.431305	0.318745	0.253073
AL139246.5	0.0433937	5.19359	2.72157e-06	0.146917	0.102517
ANKHD1	0.0433485	4.87531	1.27662e-05	0.280047	0.223321
SPNS1	0.0430736	4.69485	2.95443e-05	0.317611	0.273323
RHOQ	0.0430415	1.14041	0.69846	0.94413	0.940332
GALNT3	0.0428144	6.14578	1.42039e-08	0.110864	0.0448261
GNB1	0.0427873	2.60016	0.0476502	1.03554	0.964462
CREBRF	0.0427741	1.09603	0.736555	0.766291	0.647566
CAMK1	0.0426857	1.32049	0.553947	0.193334	0.165848
IRGQ	0.0425593	2.87145	0.0232947	0.22856	0.180295
FAM198B	0.042501	1.17657	0.669263	0.43442	0.348751
ICAM2	0.0419566	5.00042	7.0023e-06	0.162841	0.138598
ARID3B	0.0419418	3.7257	0.00154879	0.117475	0.0769868
TNIP3	0.0418068	2.92026	0.0202794	0.134005	0.0657636
DYRK1A	0.0417762	2.54195	0.0550559	0.570671	0.507361
CRTC3	0.04166	5.11296	4.07843e-06	0.143327	0.0753444
USP25	0.0413581	3.77226	0.00130516	0.311565	0.270597
GPR65	0.0413341	0.592478	0.999987	0.734156	0.585168
FAM102B	0.0412709	2.64641	0.0423151	0.492327	0.436276
RAB37	0.0412108	3.96335	0.000636654	0.0656885	0.016634
IFNAR2	0.0410227	5.39423	9.74929e-07	0.258909	0.185959
HAS1	0.0410213	2.82264	0.0265911	0.158465	0.0931807
FBXW7	0.0408946	2.44271	0.0694682	0.52038	0.471689
SNHG9	0.04088	2.2768	0.101401	0.370789	0.338414
ST20	0.0407536	4.66547	3.374e-05	0.144813	0.0575384
OLIG1	0.0407429	5.36113	1.15942e-06	0.0549688	0.0127559
RARA-AS1	0.0406843	5.85327	7.87891e-08	0.0814103	0.0259335
MAPK8	0.0405177	1.44299	0.467212	0.246138	0.176174
ARFGEF1	0.0404886	2.60884	0.0465601	0.563728	0.498715
MRPL33	0.0404255	2.64936	0.0419943	0.517943	0.413365
TMEM189	0.0404036	4.73998	2.41083e-05	0.204539	0.143964
AC005224.3	0.0403969	2.78247	0.0296293	0.144871	0.0728568
NFE2	0.0402932	4.03968	0.000474281	0.0502244	0.00290956
SGTB	0.0402893	2.59504	0.0482492	0.242977	0.163738
SLC38A2	0.0402542	0.804242	0.986961	1.52541	1.31837
BEST1	0.040116	2.61824	0.0454581	0.27511	0.236845
BRD4	0.0399437	2.28807	0.0989818	1.00916	1.00441
AC040970.1	0.0398521	4.44953	8.72834e-05	0.113432	0.066157
TXNDC11	0.039445	5.02076	6.37037e-06	0.266466	0.208845
TNFRSF10C	0.039431	1.56569	0.387573	0.0629005	0.018243
KLF5	0.0393824	4.68115	3.14414e-05	0.0785916	0.0335939
ISG15	0.039355	0.617119	0.999987	0.65947	0.663681
KRT23	0.039327	4.96486	8.29683e-06	0.0537183	0.00230123
MIR222HG	0.039247	1.08836	0.741929	0.600675	0.57241
RLIM	0.0391094	2.49062	0.062203	0.551052	0.473144
RPS15	0.0390082	0.504111	0.999987	3.48092	3.55853
CDC37	0.0389622	1.61687	0.35638	1.19652	1.1952
DYNC1H1	0.0389393	1.18473	0.662814	1.47142	1.39511
AC004846.2	0.0389003	5.7697	1.26401e-07	0.0724954	0.0158529
PIP4P2	0.0386904	2.68698	0.0380509	0.215538	0.131621
RNPEPL1	0.0386657	2.41492	0.0741017	0.477909	0.461676
C11orf21	0.0386631	5.51023	5.27159e-07	0.0676656	0.0252507
UQCRB	0.0386608	0.819557	0.97453	1.69174	1.62916
ZNF706	0.0386395	1.38408	0.50794	0.8558	0.807786
AC073320.1	0.0386185	5.98075	3.74791e-08	0.0582146	0.00821155
CACNA2D3	0.0384935	4.82947	1.58106e-05	0.0511612	0.0213516
GAS2L3	0.0384443	2.68987	0.0377975	0.20141	0.127355
SYNE1	0.0383832	0.954127	0.860285	0.366076	0.230745
ARHGAP29	0.0382772	5.6831	2.04488e-07	0.0451905	0.00510875
ZNF438	0.0382081	4.96187	8.40401e-06	0.132652	0.0755011
CENPU	0.0381717	2.46774	0.0655761	0.175774	0.103972
TTPAL	0.0381566	2.64045	0.0429164	0.158473	0.0924764
TAP1	0.038104	2.37808	0.0807456	0.261179	0.192646
SMAP2	0.0380921	0.629556	0.999987	2.2595	2.42508
MAP3K7CL	0.0375559	5.49457	5.73443e-07	0.0722122	0.0253143
SPAG5	0.0375449	1.43357	0.473007	0.132198	0.0746236
GAB2	0.0374688	2.53449	0.0560052	0.403714	0.314515
PSMB10	0.0374592	1.31459	0.558319	0.396854	0.337682
PDE2A	0.037454	5.70557	1.80445e-07	0.0711974	0.0275866
LPAR2	0.0374067	3.75058	0.00141578	0.130484	0.0886307
AES	0.0373907	1.10913	0.72526	0.532118	0.462738
DICER1	0.0371702	1.5683	0.385826	0.629209	0.559611
SLC9A8	0.0371672	4.23597	0.000215472	0.151874	0.120103
ARF5	0.0371119	1.30206	0.567941	0.530131	0.409232
TOP1MT	0.0369632	4.96981	8.11389e-06	0.0587799	0.0256892
HPGD	0.0366126	5.34804	1.24278e-06	0.0655472	0.0142552
CNTNAP3	0.0365645	1.36932	0.518346	0.0441529	0.00239114
FEM1C	0.0364739	2.52566	0.057235	0.378507	0.289605
EBLN2	0.0364697	3.32468	0.00603406	0.135602	0.0974727
GPR108	0.0363417	3.68515	0.00178585	0.319299	0.277918
PPP2CA	0.0363065	1.1085	0.725781	0.973962	0.911022
APP	0.0362606	1.13213	0.704684	0.484066	0.39003
ACPP	0.0361369	1.43317	0.473265	0.116319	0.0650171
SFT2D3	0.0359808	4.07826	0.000408255	0.146352	0.123718
BCL2L11	0.0357915	2.37005	0.0820948	0.39323	0.31923
AC132872.1	0.0357676	4.06528	0.000429393	0.101777	0.0581735
CDC26	0.0356759	2.73763	0.03337	0.355923	0.257743
CAMP	0.0356741	1.41855	0.483407	0.0600848	0.00342173
LINC01262	0.0355494	5.5884	3.44484e-07	0.0535696	0.0112256
TGM2	0.0355491	4.85078	1.43354e-05	0.101873	0.0323841
TRAPPC5	0.0354848	3.904	0.000798623	0.107933	0.0650435
HGS	0.0354693	3.94022	0.000696328	0.317415	0.287072
CHRAC1	0.035456	4.43092	9.4655e-05	0.355851	0.296682
RHOU	0.0353598	1.25798	0.603111	0.232052	0.149335
CD164	0.0352993	1.38131	0.509789	1.5731	1.51593
PLEKHM1	0.0352762	2.77489	0.0302143	0.304131	0.271383
LY96	0.035263	0.821868	0.972742	0.819741	0.686078
PIK3CG	0.0350785	2.11142	0.143796	0.365631	0.318118
AL391832.2	0.0350644	5.04539	5.6693e-06	0.0903391	0.0374944
ZMAT2	0.0349896	2.16904	0.127719	0.603468	0.550465
HADHA	0.0349796	0.892428	0.914036	1.08441	1.11291
HBEGF	0.0349743	0.458212	0.999987	1.15594	1.08498
AGAP3	0.0349321	2.25803	0.105523	0.365693	0.311823
RPS16	0.0349311	0.501308	0.999987	3.4538	3.48574
ZFP36	0.0348639	0.521118	0.999987	1.64865	1.65738
SNX20	0.0347837	1.38234	0.509015	0.13311	0.0856032
RAB1B	0.0346392	3.81092	0.00112956	0.329586	0.269872
ITGAL	0.0345961	1.22913	0.627012	0.289988	0.247767
ABCA7	0.034522	4.39568	0.000110332	0.103374	0.0535789
WASHC2A	0.034481	3.32727	0.00598945	0.316794	0.274797
GZF1	0.0344492	1.60071	0.366609	0.377682	0.344958
HPCAL1	0.0344483	1.21563	0.637829	0.323211	0.246615
CNST	0.0344387	2.79647	0.0285294	0.259782	0.209268
FKBP5	0.0344228	0.657921	0.999987	1.79347	1.95261
SLAMF7	0.0343872	2.3571	0.0844502	0.125903	0.0864026
CLK1	0.0343623	1.05589	0.771487	1.11471	1.03621
CDCA4	0.0343582	4.7519	2.28115e-05	0.118268	0.0599171
LINC00664	0.0343196	4.99645	7.13414e-06	0.0661745	0.00396995
RPL21	0.0343052	0.475871	0.999987	3.87146	3.89773
ARHGAP30	0.0341399	2.05813	0.16058	0.526535	0.510455
AC015819.2	0.0340564	1.36406	0.521794	0.062012	0.0116015
SYF2	0.0340132	1.43407	0.472898	0.874372	0.799055
TDRD9	0.0339678	5.0715	4.9805e-06	0.0636455	0.0146491
UHRF1BP1L	0.0339554	2.15948	0.130213	0.487073	0.414956
DHRS4L2	0.0339545	2.2842	0.0997812	0.28331	0.278237
RGL4	0.033883	4.72842	2.53547e-05	0.0633388	0.00825228
GSR	0.033788	3.78007	0.00126759	0.23201	0.181556
BRWD3	0.0337109	2.15777	0.1306	0.319692	0.254542
ITPK1	0.0337075	4.01494	0.000520801	0.302587	0.26776
DGAT1	0.0336919	3.24411	0.00779417	0.216404	0.20129
MLKL	0.0336702	3.05296	0.0138638	0.218391	0.214841
EID3	0.0335973	2.32532	0.0908834	0.200292	0.15134
KLHL15	0.0334717	2.32765	0.0904214	0.340183	0.254924
PRMT9	0.0333938	2.18679	0.123023	0.354052	0.289272
TAOK1	0.0333905	1.38653	0.50623	0.890273	0.797597
PHACTR2	0.0332385	2.19726	0.120247	0.320098	0.293401
AC144831.1	0.0332218	5.29484	1.63589e-06	0.098682	0.0409463
SIGIRR	0.0331996	1.17946	0.667225	0.314575	0.253546
PPCDC	0.0331794	3.743	0.001457	0.107929	0.0680753
AC234772.3	0.0331577	4.90513	1.10685e-05	0.134413	0.0704626
SAR1A	0.0331097	3.10089	0.0120475	0.601616	0.568594
NDUFA11	0.0330845	0.98954	0.830464	0.909143	0.866821
IL10RB	0.0329933	4.4165	0.000100869	0.166894	0.113927
PDE7A	0.0329707	2.13433	0.137138	0.330313	0.259647
NETO2	0.032924	1.17733	0.66898	0.232798	0.177512
TMTC1	0.0328553	3.96266	0.000637914	0.0358939	0.00366347
AL357060.1	0.03285	4.55168	5.65037e-05	0.141204	0.0984349
PCSK5	0.0328451	3.63949	0.00210125	0.102358	0.0648506
C4orf3	0.0326981	0.778023	0.999987	1.0161	0.796495
CCR2	0.0326635	5.21428	2.45188e-06	0.0557844	0.0126405
RASA2	0.0326589	1.46238	0.454187	0.340467	0.247413
CD1C	0.0326152	4.48127	7.62025e-05	0.054904	0.0285168
CALCRL	0.0325361	4.15474	0.00030093	0.0632885	0.0166663
AGPAT2	0.0325185	2.37778	0.08079	0.315055	0.300619
PHF10	0.0324587	2.07566	0.155048	0.290779	0.248183
ZNF674-AS1	0.0323547	2.3364	0.088696	0.0964495	0.0467907
RAP2B	0.0323506	1.32139	0.553234	0.776112	0.735296
CIB1	0.032295	0.834098	0.960849	0.822561	0.804311
MAP3K3	0.0322652	2.01297	0.175446	0.362232	0.343304
ADAMTSL4	0.0322635	1.23105	0.625231	0.169075	0.136694
SLC25A51	0.0322136	3.43407	0.00423256	0.112956	0.0697618
SSTR2	0.0322031	4.57989	4.99003e-05	0.0617456	0.0306556
TMTC2	0.0318906	4.88156	1.23914e-05	0.0570025	0.0157028
ERI1	0.0318801	3.50624	0.00332329	0.212101	0.1412
OSCAR	0.031855	1.14495	0.694409	0.239684	0.198738
DPH3	0.0318337	2.14869	0.132953	0.363166	0.314383
AMPH	0.0317445	1.27208	0.591209	0.0427968	0.00652582
SSR2	0.0316672	0.804108	0.986961	1.06429	1.02095
HOXA5	0.0316429	4.84694	1.45884e-05	0.0677794	0.0192667
EVI2A	0.0316217	1.10643	0.727478	0.845454	0.721254
PBX2	0.0316172	3.28546	0.00684623	0.295798	0.258331
SRPK2	0.0315471	2.03095	0.169023	0.378828	0.302445
UBA1	0.0314626	2.01641	0.174306	0.434429	0.37979
ZNHIT1	0.0314436	0.945332	0.868797	0.735812	0.659627
ACOX1	0.0314149	2.04426	0.164638	0.281779	0.227918
COP1	0.0312991	3.60269	0.00238732	0.304154	0.254419
BLOC1S2	0.0312828	1.09436	0.737998	0.615712	0.557284
CDADC1	0.0312143	3.24095	0.00786983	0.102359	0.0792041
OSBPL9	0.0311865	2.08595	0.151722	0.34897	0.27835
PRR7	0.0311632	2.07255	0.156124	0.102159	0.0563459
RNF10	0.031086	2.47162	0.0650502	0.523282	0.450406
PHLDB1	0.03105	2.32461	0.0909814	0.164042	0.110419
U62317.5	0.0309266	2.98518	0.0168367	0.0897157	0.0529337
BTBD19	0.0308638	2.23464	0.111106	0.213188	0.169262
MKRN1	0.0308424	2.0537	0.161827	0.511868	0.437863
CPEB2	0.0308321	1.56654	0.386982	0.33028	0.237708
AL590822.2	0.0307599	4.57786	5.0312e-05	0.0397049	0.00646249
LINC02035	0.0307336	4.54069	5.92986e-05	0.100675	0.0509903
TAF9	0.0306707	1.95523	0.19575	0.410442	0.384151
AL589745.1	0.0306401	3.68067	0.00181446	0.0297842	0.0052568
HGSNAT	0.0305844	1.97288	0.18941	0.462956	0.450757
LINC00482	0.0305779	1.22248	0.632248	0.0378662	0.00295266
DNAJC4	0.0304638	3.7085	0.00164672	0.344548	0.334033
MTHFS	0.0304589	4.04465	0.000465467	0.240722	0.191198
AL078604.2	0.0303551	1.09318	0.738365	0.108808	0.051869
RPGR	0.030339	3.12077	0.0113462	0.216657	0.187259
CARD19	0.0303303	1.93282	0.204409	0.377294	0.326212
SLCO4C1	0.0302366	3.5516	0.00285417	0.0494931	0.0101817
ACP6	0.0302165	1.1579	0.684037	0.055955	0.0314389
MTRF1L	0.0301894	2.8325	0.0258802	0.281145	0.252804
MAT2A	0.030186	0.503828	0.999987	1.585	1.55279
HLX	0.0301207	1.07317	0.756607	0.184085	0.130062
OLR1	0.0299952	0.278429	0.999987	2.40661	2.56737
FAM151B	0.0299629	1.19112	0.657582	0.0638576	0.0199668
SLAMF1	0.0299358	4.21795	0.000231917	0.0493609	0.0170372
ZFAS1	0.029932	0.698478	0.999987	1.53695	1.41908
Z82244.2	0.0299186	2.14739	0.133286	0.0925737	0.0466825
COX5B	0.0298615	0.69329	0.999987	1.15182	1.07611
SLC35E4	0.0298391	4.30274	0.0001631	0.139939	0.0965653
RBKS	0.0298233	2.04714	0.163911	0.198556	0.187851
FAS	0.0297846	3.53375	0.00303115	0.154153	0.111267
ZRANB1	0.0297598	1.80594	0.258259	0.574356	0.538197
CAPZA2	0.029613	0.857864	0.941826	1.24049	1.17734
DLGAP1-AS1	0.0294409	3.46165	0.00386118	0.137	0.0881174
MN1	0.0293023	1.17442	0.67126	0.0392964	0.00749517
TBC1D8	0.0292882	4.09038	0.000389174	0.11813	0.0853295
PIK3R5	0.0292568	3.14543	0.0105553	0.398038	0.371292
UBN1	0.0291697	1.70679	0.30737	0.439208	0.442403
MFGE8	0.0291345	1.0439	0.781913	0.142758	0.0940965
EIF3G	0.0290671	0.661324	0.999987	1.05005	1.09703
RUBCNL	0.0290656	0.864475	0.937618	0.21928	0.186651
RBM12	0.0290387	1.03279	0.792037	0.432723	0.368394
NIPAL4	0.0288125	1.15775	0.684097	0.0594175	0.015245
AC026979.2	0.028729	3.18265	0.00942849	0.16479	0.129706
AC009093.2	0.0286776	3.97996	0.000597871	0.0613451	0.0365872
ZNFX1	0.0286663	1.76773	0.277218	0.41679	0.424947
LACC1	0.028582	1.79337	0.263961	0.198826	0.185962
MIER1	0.0285624	1.27961	0.58555	0.685109	0.643357
USP38	0.0284945	1.96251	0.192845	0.42087	0.344546
PRKCZ	0.0284827	4.07857	0.00040801	0.0654868	0.0229338
TSEN34	0.0283203	1.75516	0.283396	0.259927	0.207258
BANP	0.0283048	1.94013	0.201506	0.29379	0.258882
ADGRE1	0.0282917	1.13264	0.704302	0.0814675	0.0432236
IDS	0.0282891	0.84999	0.947418	1.09554	1.02277
MFN2	0.0282025	3.22175	0.0083611	0.198619	0.170127
SSU72	0.0280791	2.53013	0.0566155	0.72155	0.707577
RPL36AL	0.0280662	0.639092	0.999987	1.94252	1.91856
MMP17	0.0280334	1.07782	0.751947	0.0331145	0.0114098
SCYL2	0.0279725	1.88506	0.223637	0.37822	0.310276
ERLIN1	0.0279228	2.27207	0.102351	0.181508	0.128639
FBXO34	0.0279154	1.76364	0.279204	0.355975	0.30707
CKLF	0.0277009	0.563665	0.999987	0.878963	0.717923
CHD2	0.0276671	0.880061	0.923935	0.972065	0.941545
F11R	0.0276643	3.49839	0.00341198	0.194734	0.117931
KIAA0040	0.02762	2.76358	0.031101	0.119016	0.077303
SMG7	0.0275621	3.16971	0.00981475	0.252817	0.198199
LAMTOR3	0.0274232	0.84318	0.953063	0.534026	0.44127
ROGDI	0.0273966	2.83482	0.0257323	0.193255	0.191292
CTNNBIP1	0.0273177	3.68087	0.00181379	0.142972	0.10948
FLII	0.0272335	2.80631	0.0277874	0.451138	0.432966
BIN2	0.0272309	1.14588	0.693839	0.773123	0.768184
EHD4	0.0272212	1.18598	0.661993	0.551631	0.561289
CYSLTR2	0.0270613	4.30973	0.00015811	0.0569707	0.0185424
RBM47	0.0270212	0.668876	0.999987	0.950635	0.874469
TSPAN32	0.0269942	4.14535	0.000312361	0.0803986	0.0438529
RPN1	0.0269933	1.19717	0.652786	0.660446	0.521507
SPDYA	0.0268997	4.18179	0.000269247	0.0977072	0.0411639
FAM8A1	0.0268704	3.64812	0.00203854	0.150802	0.0849402
NDUFA12	0.02686	0.807098	0.984603	0.506914	0.468063
AL354892.2	0.0268314	1.07223	0.757411	0.0440082	0.0106301
FNIP2	0.0268059	0.446198	0.999987	1.23501	1.2235
ZNF524	0.0267119	2.83923	0.0254202	0.192557	0.190061
ITPR1	0.0266911	3.39996	0.00474341	0.30296	0.244468
RPS4Y1	0.0265024	0.585871	0.999987	0.549643	0.546211
MANSC1	0.0264898	1.05955	0.768468	0.0531671	0.0086039
PHF21A	0.0264424	2.83028	0.0260259	0.263586	0.189356
INPP5K	0.0264186	3.36089	0.00537526	0.121079	0.094686
RAD23B	0.0264107	1.69391	0.313798	0.66555	0.627343
RSU1	0.0263821	1.80646	0.258063	0.29235	0.237894
RALGAPA2	0.0263548	1.28005	0.585281	0.324788	0.263473
PSMB4	0.0262594	2.85164	0.0245954	0.567596	0.511877
ETHE1	0.0262512	1.97573	0.188473	0.301509	0.274322
SKAP2	0.0262357	0.559169	0.999987	1.42215	1.38686
VENTX	0.026198	3.60871	0.00233972	0.0744958	0.0534554
AL365203.2	0.0260665	4.14531	0.000312361	0.0842717	0.0327099
FAM214B	0.0259891	3.39507	0.00481838	0.23778	0.189972
UBR5	0.025947	1.56277	0.389098	0.54934	0.49588
EIF1AY	0.0259147	1.02557	0.798442	0.19114	0.135291
SLC9B2	0.0259096	4.10681	0.000365667	0.0584832	0.0212101
STARD8	0.0257805	1.01561	0.807092	0.152124	0.107054
GDI2	0.0257445	0.702443	0.999987	1.12747	1.13014
PACERR	0.0257243	1.02723	0.796954	0.0376989	0.0171791
UBTD2	0.025502	3.26234	0.00736153	0.177144	0.137386
TNIP2	0.0254947	2.45112	0.0681303	0.252771	0.236244
LYAR	0.0254872	0.902079	0.906408	0.305513	0.285799
BORCS7	0.0254739	2.51621	0.0584853	0.456614	0.464275
ZNF429	0.0254157	3.45771	0.00391224	0.0911669	0.042627
TAF10	0.0253437	1.57473	0.381975	0.691702	0.719047
TMEM127	0.0252785	2.8559	0.024305	0.303733	0.263571
LINC00243	0.0252621	3.60305	0.00238501	0.0396133	0.0218006
TPPP3	0.0252415	1.00033	0.820297	0.0409757	0.0111611
SRA1	0.0252366	2.41557	0.0740051	0.504852	0.490412
DENND1A	0.0252203	3.23705	0.00796439	0.191508	0.153558
MAPK7	0.0251985	3.32895	0.00596187	0.087706	0.0553434
C16orf54	0.0251513	3.60094	0.00240248	0.117491	0.0619869
NDUFA1	0.0251328	0.618648	0.999987	1.00936	0.881669
PPP4R1	0.0250833	2.64323	0.0426199	0.295884	0.264874
COMMD9	0.0250819	1.64949	0.337774	0.323159	0.322516
ALOX15B	0.0250504	0.888352	0.917182	0.130283	0.10514
PCYT1A	0.0249455	2.22472	0.113442	0.348028	0.334068
LY6K	0.0248063	3.86227	0.000934762	0.0589454	0.0313839
NID1	0.0248043	3.94517	0.000682571	0.0444719	0.0122019
MICU1	0.0248018	3.01985	0.0152482	0.321004	0.258767
TBC1D15	0.0247145	0.860487	0.940538	0.583418	0.486729
ABHD2	0.0246129	1.41134	0.488079	0.490821	0.426752
ZEB2-AS1	0.0246086	1.53424	0.407207	0.219266	0.228193
SPSB1	0.0245714	0.846719	0.950516	0.185245	0.133785
ARHGAP10	0.0245248	0.967188	0.849267	0.119642	0.0845205
LRRC25	0.0244793	0.756681	0.999987	0.268326	0.261047
HECW2	0.0244152	3.69091	0.00175312	0.0573347	0.0152468
TCF7L2	0.0244088	1.69951	0.310978	0.298298	0.275869
TMEM158	0.0243109	1.93614	0.203174	0.131781	0.0625709
MPDU1	0.0243044	0.736788	0.999987	0.420715	0.403788
DENND1B	0.0243037	1.69507	0.313262	0.235143	0.184459
TRA2A	0.0242345	0.889151	0.91625	0.952923	0.85553
RPS7	0.0242321	0.312223	0.999987	2.98102	2.99043
PTDSS1	0.0242196	2.89828	0.0216411	0.291026	0.260555
C17orf107	0.0241456	2.48167	0.0635244	0.109507	0.0918904
VRK2	0.0239932	3.10014	0.0120701	0.283842	0.259104
MSL2	0.0239587	1.62254	0.353229	0.331558	0.27088
RPL9	0.0239577	0.349154	0.999987	3.43512	3.51177
ICAM4	0.0239219	1.67015	0.326072	0.173762	0.105633
HSBP1	0.023851	0.708802	0.999987	0.820911	0.77329
MAFA	0.023836	3.28796	0.00678823	0.0554586	0.0200387
ZNF800	0.0237744	0.77685	0.999987	0.66952	0.611724
CLN3	0.0237478	2.4585	0.0670135	0.11761	0.0959412
TM4SF19	0.0237265	0.949451	0.865128	0.0374349	0.00813737
AL591845.1	0.0237264	3.6999	0.0016986	0.0757376	0.0439142
TAF7	0.0236456	0.997722	0.822657	0.843187	0.817741
DHX15	0.0236221	0.838757	0.956916	0.517032	0.44382
CWC25	0.0235031	1.44008	0.46885	0.525279	0.507478
ERGIC3	0.0234966	2.5881	0.0490593	0.457602	0.447693
DIRC2	0.0234567	2.89012	0.0221496	0.198594	0.163743
AC079630.1	0.0232919	3.42859	0.00431398	0.055319	0.0293903
RAF1	0.0231741	1.33703	0.541422	0.475372	0.447234
DEDD2	0.0230754	1.49627	0.431647	0.337775	0.292624
CEMIP2	0.0229904	0.984795	0.834614	0.499312	0.402892
HDAC4	0.0229853	2.95172	0.0185579	0.152848	0.119917
AL008729.2	0.0229619	3.39108	0.00487094	0.079648	0.0442787
LINC02432	0.0228628	0.907763	0.901963	0.0461539	0.0415559
MBOAT2	0.0228424	3.30911	0.00634313	0.0610788	0.0134904
AC004069.1	0.0228412	0.91702	0.893316	0.0540747	0.0245149
FRAT2	0.0228389	2.26616	0.103699	0.157812	0.141877
CSNK2B	0.0227119	1.40162	0.494986	0.707083	0.669579
TRIOBP	0.0227065	2.75387	0.0319326	0.28589	0.266292
WWP2	0.0226957	2.52472	0.0573431	0.160139	0.143937
ATP5PO	0.0226884	0.937459	0.875682	0.828018	0.856673
AC013652.1	0.0226001	0.906589	0.902875	0.0290103	0.00303488
MIR194-2HG	0.0225688	0.90501	0.90423	0.0456996	0.0073367
AL133342.1	0.0225646	3.38892	0.00490586	0.117097	0.0775594
WWC3	0.0225423	3.22341	0.00831858	0.145685	0.110048
PPFIA1	0.0224052	1.21622	0.637286	0.56222	0.580293
CENPW	0.0223292	2.83091	0.0259835	0.149689	0.12532
ZFP91	0.0223227	1.51327	0.420709	0.415752	0.350356
CHSY1	0.0222476	0.562846	0.999987	0.637122	0.647187
CDC42SE1	0.0222466	0.774841	0.999987	0.855661	0.804874
SBF2	0.0222435	1.43545	0.472097	0.450406	0.393714
TMCO3	0.0222407	1.52087	0.415709	0.230158	0.159206
CD58	0.0222362	1.26386	0.598364	0.635312	0.613733
GOLPH3	0.0221315	2.64351	0.0425971	0.351276	0.304736
ROPN1L	0.022125	0.837993	0.957575	0.0245561	0.0025991
NFE2L3	0.0218667	0.78648	0.999987	0.114552	0.0913809
SLC25A24	0.02186	0.676604	0.999987	0.39794	0.303742
CHCHD2	0.0217276	0.492791	0.999987	1.69895	1.61397
ANP32B	0.0217234	0.706479	0.999987	0.920789	0.943596
TRIB3	0.0216986	3.16912	0.00982823	0.0575789	0.0193668
RNF44	0.0216676	2.98088	0.0170262	0.221229	0.150247
ARAP3	0.0216129	2.76382	0.0310912	0.0435468	0.0182953
AL355472.1	0.021571	0.855476	0.943798	0.0554143	0.039344
GALK1	0.021563	0.845992	0.950762	0.208379	0.195356
LINC01537	0.0215488	0.85643	0.94289	0.0247523	0.00672951
NCR1	0.0214814	2.98926	0.016645	0.046753	0.0199266
PLEKHG2	0.0214474	1.43485	0.472551	0.251913	0.244782
CAVIN3	0.0214181	0.84476	0.951936	0.0236862	0.00851082
SOWAHC	0.0214068	2.40689	0.0754669	0.108958	0.0806851
AREL1	0.0211334	2.36807	0.0824557	0.117515	0.0887986
PRLR	0.020998	0.845155	0.951636	0.0479137	0.017754
HK1	0.0209952	0.726844	0.999987	0.440611	0.447217
PTPN22	0.0209125	0.662298	0.999987	0.22081	0.155121
NLRC5	0.0208669	2.40835	0.0752126	0.115162	0.0942479
PI3	0.0208536	0.833109	0.961443	0.048167	0.00259103
SHB	0.020838	3.34761	0.00561324	0.0773375	0.0491005
CDH23	0.0207873	3.1319	0.0109833	0.074953	0.0598106
AP3S2	0.0207803	0.818184	0.975719	0.137743	0.119361
RNF152	0.0207499	3.0926	0.0123483	0.0331759	0.00562405
IFT20	0.0207004	2.25996	0.1052	0.325954	0.290076
DECR1	0.0206024	0.731605	0.999987	0.400632	0.367951
TNNI2	0.020589	2.37207	0.0817472	0.0958495	0.068716
RNF141	0.0205831	0.713614	0.999987	0.366516	0.316521
CTDSPL	0.0205725	0.817813	0.975902	0.0517154	0.0441596
ATP5ME	0.0205489	0.55162	0.999987	1.26781	1.14442
OSGIN2	0.0205363	2.50863	0.0595832	0.170356	0.122182
KAT2B	0.0205131	2.22332	0.113815	0.228077	0.178093
ZNF117	0.020505	1.31541	0.557792	0.229568	0.199163
AC009962.1	0.0204126	0.811686	0.981227	0.022865	0.0103071
SLPI	0.020408	0.812417	0.98073	0.0688276	0.0268819
LRRC8B	0.0204053	1.72619	0.297443	0.195602	0.1501
PRKACA	0.0203998	0.720563	0.999987	0.439664	0.416302
UBP1	0.0202885	2.20866	0.117338	0.238461	0.225545
NEIL3	0.0202798	0.81255	0.98073	0.0366706	0.0045662
CD244	0.0202313	3.19313	0.00912443	0.0553857	0.0277511
ARF3	0.0202006	1.32936	0.546852	0.441003	0.406879
FUBP1	0.0201903	0.70238	0.999987	0.597311	0.577058
KREMEN1	0.0201726	0.808753	0.983102	0.0563525	0.0113539
MTRNR2L8	0.0200709	0.806936	0.984699	0.0902329	0.0362006
UQCR11	0.0200255	0.426684	0.999987	1.18795	1.05902
AKAP13	0.0199757	0.569575	0.999987	2.06771	2.18805
AP002807.1	0.0199138	0.784401	0.999987	0.0579587	0.0426088
SYNPO2	0.0198954	2.68266	0.0384268	0.0761934	0.0603799
AC004520.1	0.0198736	3.06541	0.0133781	0.117354	0.0659965
PRKCE	0.0198111	2.81911	0.0268295	0.149054	0.114568
EXT1	0.019795	2.3021	0.0958656	0.122612	0.0979119
STS	0.0197595	0.785266	0.999987	0.0542553	0.0264807
MED30	0.019697	2.60517	0.0470117	0.214615	0.16336
ENTPD4	0.0196959	2.37082	0.0819635	0.270236	0.255417
EIF6	0.0196741	1.20183	0.649289	0.60857	0.62161
TSPAN4	0.0196281	0.701635	0.999987	0.179854	0.143247
ST3GAL2	0.0195993	2.74535	0.0326788	0.135881	0.096626
GRB10	0.0195942	2.88185	0.0226424	0.045566	0.00640606
MAML1	0.0195899	2.74091	0.0330767	0.192537	0.139013
TRDMT1	0.0195837	3.05861	0.0136542	0.0768331	0.0412188
GGT1	0.0195082	0.781797	0.999987	0.0413033	0.013742
AL021707.7	0.019507	0.7818	0.999987	0.0497222	0.0153787
CD101	0.019496	0.784884	0.999987	0.0442196	0.0163309
FXYD6	0.0193904	2.451	0.0681303	0.0696825	0.034504
ZNF335	0.0193283	2.53246	0.0562859	0.175812	0.147833
UBAP2L	0.019328	1.21449	0.638693	0.472269	0.434646
PGGHG	0.0193056	1.83779	0.243868	0.128979	0.119934
TMEM50A	0.0192215	0.663864	0.999987	0.918137	0.855616
COPA	0.019219	1.24347	0.615594	0.81577	0.783173
SLMAP	0.0192131	1.80885	0.25731	0.272744	0.23654
CCDC88C	0.0191261	1.88093	0.225274	0.0937377	0.0536496
AC135279.3	0.0191064	0.763534	0.999987	0.0715391	0.0526158
HMGCR	0.0191049	2.31644	0.0927993	0.204366	0.171686
PHF19	0.0190772	2.61001	0.0464269	0.142992	0.121368
ACOX2	0.0190613	0.765849	0.999987	0.0247808	0.00401515
C1RL	0.018974	2.74665	0.0325684	0.0916178	0.0634787
PPP1R11	0.0189546	2.28559	0.0995118	0.266262	0.23027
IL15	0.0189497	2.83334	0.0258391	0.09411	0.0619304
NT5C2	0.0189416	1.99469	0.18166	0.314269	0.288184
C5AR2	0.0187959	1.18932	0.659194	0.208154	0.215389
NR1H2	0.0187677	1.9783	0.187611	0.364064	0.35626
MGAT1	0.0187491	0.4328	0.999987	1.32876	1.27061
NPEPL1	0.0187297	2.22993	0.112166	0.135143	0.141043
CERK	0.0187037	1.91923	0.209423	0.353692	0.330644
SNX16	0.0186931	2.35535	0.0847503	0.142957	0.108029
CEACAM3	0.0186107	2.8453	0.0250153	0.0325211	0.00428986
SIRT5	0.0185952	2.85953	0.0240932	0.0965696	0.0532678
ZMIZ1-AS1	0.0185675	0.745862	0.999987	0.0385145	0.0131708
EIF3I	0.0185505	0.646443	0.999987	0.694861	0.686398
CELF1	0.0185447	1.09781	0.734773	0.69661	0.660251
PSMA6	0.0184621	2.06207	0.159363	0.300113	0.258679
NTNG2	0.0184617	1.62257	0.353229	0.0508084	0.0342035
ZNF516	0.0184612	2.67872	0.0388276	0.119671	0.0784616
NOTCH1	0.0184489	2.54127	0.0551487	0.216292	0.167441
AC135050.1	0.0184069	2.00401	0.178668	0.0845865	0.06756
AL136295.5	0.0183771	2.5904	0.0488254	0.0792079	0.0610683
MMP2-AS1	0.0183376	0.738008	0.999987	0.0672767	0.033601
CD300LB	0.0183229	2.6214	0.0451012	0.133152	0.106884
GPR27	0.0183013	0.735199	0.999987	0.031267	0.00297966
DAAM2	0.0182679	0.733945	0.999987	0.0418829	0.00776325
TMEM164	0.0182504	2.7357	0.0335242	0.0903426	0.0604603
FAM83G	0.0182235	0.732747	0.999987	0.0512196	0.0210367
TLE1	0.0181724	1.28577	0.58112	0.107559	0.0715467
AL121603.2	0.018169	2.7727	0.0303957	0.114605	0.0814865
PRKAG2-AS1	0.0181388	0.646986	0.999987	0.203484	0.181981
DNAJC3-DT	0.0180598	2.36234	0.0834348	0.0850901	0.0760588
SLC35E3	0.0180509	1.09387	0.738129	0.34625	0.330895
MPO	0.0178671	0.697357	0.999987	0.0176823	0.00403323
XIAP	0.0178591	1.12088	0.714171	0.533647	0.470807
DAPK2	0.0178553	2.66449	0.0403074	0.0463045	0.0130172
SLA	0.0178236	0.31755	0.999987	1.36963	1.40165
LRCH4	0.0178065	2.23766	0.110346	0.327114	0.311166
VMA21	0.017797	0.627735	0.999987	0.485352	0.445917
AC092803.2	0.0177902	2.47931	0.0638959	0.113191	0.0964882
AC024909.2	0.0177468	2.86887	0.0234574	0.0543726	0.0305424
AC005224.4	0.0177257	0.710945	0.999987	0.0381437	0.017575
GPRC5A	0.017669	1.93572	0.203256	0.0626079	0.0317291
DACH1	0.0176493	2.78838	0.0291579	0.0299214	0.00403718
FAM110A	0.0175516	2.51512	0.0586364	0.10616	0.0835774
NSA2	0.0174778	0.499071	0.999987	1.15678	1.14941
ST3GAL1	0.0173889	1.40761	0.490754	0.415276	0.405908
DENND6B	0.0173052	1.84828	0.239205	0.128894	0.142295
SIDT2	0.0173036	2.58368	0.0496113	0.144038	0.124223
AC090527.3	0.0172905	0.691499	0.999987	0.039354	0.0176151
C6orf223	0.0172786	0.692576	0.999987	0.0217097	0.00773867
SLC37A3	0.0172579	2.58066	0.0499812	0.0528183	0.0219917
ZNF316	0.0172022	2.13236	0.137646	0.142431	0.132081
CCNJL	0.0171921	1.74866	0.286359	0.0285446	0.00961566
TMEM167B	0.0171808	1.78316	0.268992	0.389011	0.37183
TRMT5	0.0171784	2.58573	0.0493587	0.105593	0.0637318
TICAM1	0.0171669	2.41959	0.0732847	0.185469	0.157419
IL1RAP	0.0171605	0.354453	0.999987	0.809615	0.703028
AIM2	0.0171309	1.84941	0.238785	0.0507709	0.0349668
CAVIN2	0.0171296	2.67112	0.0395853	0.0274321	0.0130896
RGPD2	0.017121	0.654972	0.999987	0.0913361	0.0628605
KMT2E-AS1	0.0170897	0.833601	0.961027	0.331949	0.307553
SSBP3	0.0170747	2.03885	0.166339	0.15238	0.110133
AL121899.1	0.0170615	0.686636	0.999987	0.0316885	0.0113302
MRPL23	0.0169543	1.13852	0.699806	0.297361	0.270555
VPS9D1	0.0169456	2.48735	0.0627127	0.113331	0.0790584
ST20-AS1	0.0169044	2.26992	0.102835	0.0792541	0.0730859
OLAH	0.0168857	0.65163	0.999987	0.0274871	0.00348837
DCP2	0.0168831	0.577073	0.999987	0.636805	0.630642
AC026369.3	0.0168704	0.678096	0.999987	0.0225791	0.00679003
NHLH1	0.0167876	0.672916	0.999987	0.0423666	0.0128574
TOR1B	0.0167536	1.95706	0.19504	0.139197	0.115748
AC027644.3	0.0167482	1.9217	0.208575	0.166519	0.15184
FAAH	0.0167445	0.666405	0.999987	0.0283288	0.0138963
ADNP2	0.0167139	1.16339	0.67995	0.264724	0.232709
BCLAF1	0.0167022	0.689382	0.999987	1.28618	1.29675
MFSD6	0.0166833	2.37208	0.0817472	0.0701505	0.0445451
GBP1	0.0166812	0.987415	0.832675	0.272983	0.273774
AL031316.1	0.0166797	0.66909	0.999987	0.0311226	0.00459574
RAB5A	0.0166688	1.04819	0.77844	0.816794	0.767063
AC003681.1	0.0166292	2.01368	0.175296	0.152519	0.131757
CBFA2T3	0.0165997	1.99637	0.181061	0.0593443	0.0427996
SPART	0.016593	1.08875	0.74188	0.558957	0.487927
SMIM27	0.0165487	2.38589	0.0792496	0.132425	0.0869867
NUP50	0.0165385	1.01511	0.807405	0.380964	0.354752
PMF1	0.016514	1.88289	0.224515	0.273063	0.273031
RBBP8	0.0164882	1.08378	0.746295	0.318743	0.280578
SDF2	0.0164469	1.86951	0.230257	0.332444	0.301613
MED28	0.0164146	1.64714	0.33892	0.422916	0.400162
CYP27A1	0.0164061	0.587541	0.999987	0.151876	0.107503
ZNF487	0.0163589	2.47323	0.0648593	0.0508938	0.0279139
SZRD1	0.0163381	1.98095	0.186562	0.392973	0.390004
CCT5	0.0163019	0.6476	0.999987	0.816733	0.833126
CTSA	0.0162202	0.414096	0.999987	0.695172	0.677093
EXTL3	0.0161774	2.33547	0.088853	0.09493	0.0646549
ARAF	0.0161353	2.1826	0.124196	0.157366	0.138054
TBC1D23	0.0160918	1.73515	0.292904	0.269355	0.247881
LINC01127	0.016087	0.644391	0.999987	0.0281018	0.00528503
CLDND1	0.0160578	1.85159	0.23781	0.426695	0.367334
CFLAR-AS1	0.0159941	2.36647	0.0827021	0.1137	0.0918075
DNAAF1	0.0159174	0.455895	0.999987	0.264514	0.292874
PLD1	0.0158708	0.563521	0.999987	0.152229	0.152303
PRPF3	0.0158138	1.47771	0.443743	0.196675	0.184296
NEURL1	0.0157904	0.634215	0.999987	0.0197721	0.00708661
LYRM1	0.0157733	2.36766	0.0824862	0.144088	0.0889436
FUT7	0.0157071	2.52407	0.0574349	0.0306822	0.00895717
FAAP20	0.0156538	1.46414	0.452816	0.426921	0.420419
[truncated: 16,816 more rows]

## Sheet: Plasma cell
	Foldchange	stat	FDR	mean_cluster	mean_other
IGKC	5.7573	5.53955	1.63011e-06	8.48652	0.322134
JCHAIN	4.56042	11.1806	3.18102e-25	4.43858	0.0281996
IGHA1	3.52486	4.9049	3.68684e-05	1.98504	0.0717502
MZB1	3.44097	13.8642	1.96343e-39	3.58294	0.018778
IGHG1	3.22137	4.09918	0.00113548	6.64139	0.100258
IGLC2	2.39764	3.65987	0.00567219	2.98499	0.106351
IGLC3	1.90855	3.12161	0.0311893	2.70006	0.0703997
SSR4	1.89108	10.0353	1.54351e-20	3.91461	1.27673
IGHG3	1.55943	2.63578	0.111488	4.29248	0.0545008
FKBP11	1.51841	8.16093	9.77327e-14	1.9513	0.106216
HSP90B1	1.44935	6.41609	1.22348e-08	3.48937	2.23802
ISG20	1.35927	6.52029	6.67747e-09	1.46704	0.328606
IGHA2	1.3514	2.68136	0.100256	0.881777	0.012719
SEC11C	1.34879	8.03676	2.34526e-13	1.84231	0.404248
DERL3	1.32103	6.52902	6.42035e-09	1.52646	0.0559517
CD79A	1.1561	6.1163	7.09384e-08	1.03278	0.0490071
IGHM	1.08617	3.04102	0.0390894	3.17855	0.0843216
ITM2C	1.00522	5.77532	4.67651e-07	1.41314	0.479705
IGHG4	1.00477	3.64597	0.00595925	2.8219	0.0258077
CD27	0.888203	5.3255	4.97152e-06	0.618642	0.00690509
PPIB	0.859353	4.34981	0.000409506	1.87578	1.44656
IGHG2	0.838203	2.1859	0.291233	2.16222	0.0286733
TENT5C	0.810048	6.20934	4.1709e-08	1.10915	0.119971
XBP1	0.786249	5.6313	1.01662e-06	3.00229	1.29067
HERPUD1	0.724255	4.30061	0.000501504	2.97593	2.30226
COBLL1	0.715569	5.85973	2.99739e-07	0.762596	0.0193314
HSPA5	0.706091	3.2363	0.0219266	2.47843	2.33668
CD38	0.693241	4.92227	3.41719e-05	0.936034	0.0704632
SEC61B	0.681225	4.8966	3.82984e-05	1.52233	1.08653
FKBP2	0.648389	5.5536	1.53776e-06	1.86397	0.752784
SUB1	0.636231	4.10466	0.00111212	1.83387	1.44911
NUCB2	0.620279	5.57147	1.39778e-06	0.85444	0.251126
ANKRD28	0.617345	4.03445	0.00145645	1.31674	0.288705
PDIA4	0.58777	4.39211	0.000342862	0.903599	0.423559
SEL1L3	0.586341	5.50449	1.9622e-06	0.854399	0.0781996
PDIA6	0.580385	3.74004	0.00426307	1.34991	1.09928
PRDX4	0.578469	4.64812	0.000114793	1.54861	0.400241
SPCS2	0.569843	5.51172	1.88851e-06	1.77519	1.19105
CYTOR	0.567789	4.86842	4.2499e-05	1.67537	0.43109
FCRL5	0.566313	4.65863	0.000109886	1.15721	0.00676888
MANF	0.553161	4.45208	0.000266217	0.965145	0.454957
SPCS1	0.5518	4.36029	0.000391634	1.41296	1.00953
CD52	0.550832	2.94496	0.0512384	0.33518	0.236901
EZR	0.535776	2.73943	0.0871938	1.22789	1.54533
DNAJB9	0.526576	4.06679	0.00128848	1.02404	0.376936
IGKV4-1	0.517378	1.60499	0.691481	0.708578	0.00288344
UBE2J1	0.511395	4.52748	0.000194294	1.08961	0.569329
SDF2L1	0.509912	4.40007	0.000332128	1.15452	0.499746
FAM30A	0.504236	2.68406	0.0996677	0.351836	0.0064508
IGLL5	0.498842	1.61485	0.683748	1.21391	0.00851798
SLAMF7	0.487983	2.76611	0.0812872	0.91034	0.0851977
RABAC1	0.484457	5.22184	8.35343e-06	1.32752	0.797201
SSR3	0.481235	4.59309	0.000146201	1.65379	1.07377
TNFRSF17	0.470814	3.49894	0.00971087	0.562112	0.00220217
LMAN1	0.46833	4.30912	0.000487162	1.36529	0.77755
SPCS3	0.457017	3.72784	0.00444202	1.52333	0.951215
SELENOS	0.453295	4.09752	0.00114197	1.457	0.871974
ERLEC1	0.452838	4.16921	0.000862148	1.15056	0.33716
RAB30	0.444599	5.0092	2.29021e-05	0.650578	0.035885
IGLV2-14	0.441229	2.10223	0.338835	0.302841	0.00275245
SMCHD1	0.438923	4.31653	0.000472597	1.09845	0.874361
CRIP1	0.434346	2.10306	0.338653	0.563059	0.166181
RRBP1	0.418515	3.52771	0.00888089	2.07693	1.15119
TMEM258	0.408157	4.01622	0.0015649	1.27775	0.758477
BIRC3	0.400098	2.94382	0.0513832	0.877952	0.479524
TNFRSF13B	0.399151	4.81424	5.41906e-05	0.169227	0.0065529
PIM2	0.394953	4.46298	0.000255148	0.800592	0.0765301
IRF1	0.394016	3.2958	0.0184309	1.26985	0.833192
AQP3	0.388762	4.04309	0.00141177	0.254724	0.0165194
TXNDC5	0.380333	3.09659	0.0336046	0.50281	0.0257699
MYDGF	0.378953	2.92114	0.0546787	1.10256	0.836352
ICAM3	0.366636	5.36726	4.04297e-06	0.702389	0.215463
IGKV3-20	0.364996	1.37642	0.880138	0.73939	0.00292846
POU2AF1	0.360805	5.20285	9.1171e-06	0.691695	0.00550357
CLEC2D	0.35926	3.54898	0.00828682	0.312846	0.167505
SSR2	0.355304	4.01779	0.00155671	1.29232	1.02136
CALR	0.352954	1.91067	0.460832	1.75941	1.99682
IRF4	0.352674	3.20762	0.0238899	0.512786	0.0625263
TXNIP	0.349233	2.11666	0.331503	1.67846	1.29748
DUSP5	0.341309	2.24048	0.262954	0.671464	0.314043
IGHD	0.334342	0.988177	0.999975	0.0975204	0.0226537
DNAJC1	0.332805	4.24062	0.000643209	0.792701	0.400657
CYTIP	0.329629	2.92566	0.0541159	0.905078	0.500947
SEC61G	0.326596	2.48052	0.161111	0.920701	0.681203
TIFA	0.326017	3.73397	0.00435016	0.436182	0.188635
CRELD2	0.320728	4.15062	0.000922841	0.675509	0.279256
RIPOR2	0.317151	2.92658	0.0540013	0.210089	0.135136
SLC38A1	0.314621	3.95535	0.00196964	0.365041	0.128738
HSH2D	0.313163	4.03997	0.00142456	0.350642	0.0489252
AHNAK	0.310884	1.78364	0.552919	0.907149	0.501903
TRAM1	0.306689	3.94545	0.00203332	1.1358	0.880965
HDLBP	0.304632	4.41416	0.00031327	1.29254	0.875897
HINT1	0.302716	2.65122	0.107472	0.997433	1.18511
OSTC	0.301801	3.36696	0.0150198	0.794293	0.620028
TUBA4A	0.300037	2.02986	0.384355	0.482689	0.178081
PRDM1	0.298045	2.13704	0.319226	1.28666	0.83882
P4HB	0.295676	2.40083	0.19056	1.19527	0.974091
UBALD2	0.294375	3.06259	0.0368278	0.87685	0.531897
FBXW7	0.292689	3.34126	0.0162094	1.05131	0.471398
RALGPS2	0.291267	3.31914	0.0172641	0.538382	0.198363
TSC22D3	0.290657	1.69767	0.617736	1.86959	1.71762
IGKV1-17	0.282804	2.15782	0.306064	1.08509	0.00271473
ZBP1	0.282012	3.33604	0.0164319	0.501952	0.0333055
PLP2	0.273897	3.07408	0.0357577	0.42834	0.263654
BCL2L11	0.264438	2.96459	0.0484473	0.7926	0.319902
TXN	0.264284	2.20454	0.280556	0.62841	0.643693
TP53INP1	0.260439	3.57275	0.00764787	0.578425	0.158821
EHMT1	0.259123	3.12261	0.0311112	0.647644	0.391622
GZMB	0.259016	1.6168	0.682233	0.171319	0.167186
IRF7	0.258276	2.78	0.0784885	0.414062	0.388308
RASD1	0.257808	4.07322	0.00125881	0.180298	0.0739786
DNAJC3	0.255653	3.58784	0.0072438	0.901104	0.8518
GLCCI1	0.251592	3.1889	0.025301	0.526091	0.207732
CD79B	0.251176	3.9416	0.00206063	0.435987	0.0343882
SYNE2	0.248652	2.24553	0.260552	0.640531	0.141657
ITGB7	0.24813	3.34215	0.0161742	0.171331	0.0644378
LTB	0.247695	3.3396	0.0162729	0.161322	0.0995964
ERP29	0.245058	2.26777	0.248825	1.01096	1.07365
IKZF3	0.242405	3.47839	0.0104062	0.382983	0.0526242
PDIA3	0.238495	1.55055	0.737986	1.37021	1.80985
TSPAN13	0.236445	2.70119	0.0955114	0.20287	0.0438083
PPM1K	0.236317	3.03756	0.0393961	0.476524	0.468172
GNL3	0.236309	4.05407	0.00135284	0.689167	0.499154
CPNE5	0.232696	4.45643	0.000261316	0.414054	0.0256995
TPD52	0.232261	3.63702	0.00614357	0.638624	0.280815
ST6GALNAC4	0.231871	4.36625	0.000382936	0.380911	0.114174
DDIT4	0.230321	1.42875	0.841361	1.19081	1.23515
BANK1	0.229198	3.98838	0.00174321	0.162393	0.0486502
TAGLN2	0.228587	1.94046	0.441639	0.817021	0.822584
CDK2AP2	0.227585	3.737	0.00430957	0.453878	0.338963
MBNL2	0.227524	3.09196	0.0339784	0.721335	0.370758
CCDC88C	0.22736	3.12952	0.0305295	0.360874	0.0538749
PLPP5	0.222708	2.71967	0.0912046	0.678524	0.243265
BCL11A	0.222365	2.72697	0.0899449	0.122254	0.053939
PPP1R14B	0.222128	1.55235	0.735825	0.465567	0.599459
CCR10	0.221381	1.43071	0.840221	0.0916045	0.0125231
AES	0.219277	2.42829	0.180069	0.538569	0.464376
LINC01781	0.218491	4.27344	0.000560577	0.0576126	0.00386197
INPP4A	0.216877	1.71201	0.608657	0.220995	0.229191
CLEC4C	0.215354	1.1732	0.999975	0.0214509	0.00470311
ANKRD37	0.213469	2.43291	0.178352	0.6738	0.358964
CCDC167	0.213054	2.3313	0.221431	0.27486	0.118353
USP48	0.21232	2.38266	0.198149	0.662948	0.393767
SPATS2	0.210962	3.52176	0.00904191	0.548271	0.122202
KRTCAP2	0.209801	3.30718	0.0178908	0.947097	0.491582
NSD3	0.209513	2.50152	0.153672	0.799254	0.761577
C2orf88	0.208483	3.45658	0.0111153	0.147885	0.00962402
TCF4	0.208405	1.6309	0.670369	0.794491	0.750538
MIR4435-2HG	0.208212	3.06442	0.036636	0.575635	0.153416
LMAN2	0.204578	2.1597	0.305265	0.862719	0.671129
LTBP3	0.202983	1.82382	0.523345	0.209329	0.217944
STT3B	0.202626	2.95659	0.0494706	0.627009	0.562722
LY9	0.200728	3.31599	0.0174425	0.217455	0.0296663
CD48	0.199822	2.21987	0.27332	0.418363	0.326448
OST4	0.199761	1.97097	0.419563	1.12612	1.0021
MDFIC	0.198796	1.40898	0.857766	0.293941	0.124003
KIAA1551	0.198436	2.40042	0.190656	0.841314	0.854916
IGLV3-1	0.198245	2.4151	0.185168	0.697731	0.00223492
HYOU1	0.197999	2.67162	0.102616	0.420181	0.23918
STAP1	0.196137	1.78263	0.552919	0.117932	0.0119865
RMRP	0.194644	1.23947	0.996802	0.208627	0.162348
CLPTM1L	0.193647	2.95	0.0504517	0.67294	0.302291
RHOH	0.193211	2.39909	0.191232	0.498477	0.253525
RPS5	0.190698	1.2271	0.999975	2.45997	2.70756
AFF3	0.19045	2.98725	0.0456175	0.0720262	0.0800478
CEP128	0.188765	3.11405	0.0319104	0.443894	0.0888474
VASH2	0.188121	2.63844	0.110897	0.0302543	0.00916289
GOLGA8B	0.18687	1.21165	0.999975	0.353902	0.103938
JSRP1	0.184377	2.53275	0.142421	0.678632	0.00823437
HIST1H1C	0.184215	1.71906	0.602622	0.632882	0.388115
HM13	0.183747	2.18929	0.289509	1.245	0.891782
ERO1B	0.18369	1.39558	0.866666	0.476868	0.391459
SRPRA	0.182058	2.6751	0.101745	0.731787	0.597447
SPTBN1	0.179432	2.99933	0.0442666	0.263991	0.146783
LSP1	0.1782	1.39767	0.864787	0.610862	0.550284
FAM214A	0.177345	3.19762	0.0245944	0.626771	0.187659
ERAP2	0.174662	2.09446	0.3438	0.352442	0.231597
RAB11FIP1	0.173816	2.53173	0.142644	0.421944	0.413408
PPDPF	0.173729	1.77967	0.555419	0.811553	0.58411
C9orf139	0.173543	1.10378	0.999975	0.0234542	0.00748645
IL16	0.173182	1.3776	0.879271	0.276233	0.285117
KLF13	0.172019	1.01954	0.999975	0.650317	0.460253
ACAP1	0.171157	3.6488	0.00590117	0.372118	0.125459
TMED2	0.170769	2.15406	0.308159	0.792366	0.708533
BLK	0.170518	3.48138	0.0103133	0.0460978	0.0139551
ZNF706	0.168717	2.28906	0.239527	0.866561	0.808902
TAPBP	0.168647	2.28926	0.239527	0.913644	0.882955
COX7A2	0.167179	1.91033	0.460832	1.04256	1.03456
SPAG4	0.166926	2.99264	0.0449451	0.446428	0.0474041
GRK6	0.166913	1.33297	0.922746	0.261605	0.145177
ARL17B	0.166263	1.10123	0.999975	0.112834	0.0612685
VIM	0.165665	0.53214	0.999975	2.20309	2.07552
OSBPL10	0.16534	3.52235	0.00903556	0.114373	0.0177715
HPGD	0.165086	1.50222	0.777574	0.0815595	0.0154353
ODC1	0.164374	1.77122	0.561518	0.635582	0.537863
ZNF276	0.164098	0.924384	0.999975	0.220265	0.296342
KMT2A	0.164033	1.29228	0.956341	0.675011	0.607356
CLINT1	0.163804	2.05805	0.365976	0.686312	0.716208
PSME1	0.163759	1.53338	0.75126	1.00066	1.01604
P2RX5	0.163699	2.21448	0.275635	0.124586	0.0246675
DNAJB11	0.163357	2.39328	0.193693	0.599847	0.517054
ANKRD12	0.163086	1.16664	0.999975	1.19123	1.1613
CD55	0.162034	1.33188	0.923773	0.781462	0.956569
LAX1	0.16178	3.08376	0.0348018	0.378991	0.0205976
DAPP1	0.161094	2.77365	0.0798545	0.332295	0.195293
MEI1	0.159746	2.57923	0.127697	0.329486	0.0312695
2020-03-09	0.159737	1.40927	0.857766	0.137553	0.130087
DERL1	0.15951	2	0.400764	0.682597	0.442304
HIST1H4H	0.15828	1.74656	0.581373	0.112301	0.0548103
ANXA6	0.157476	2.88648	0.0596861	0.351481	0.117168
FNBP1	0.157064	1.99021	0.406149	0.772535	0.71328
TXNDC11	0.157045	2.69113	0.0978629	0.697718	0.209039
NXPE3	0.156616	2.88059	0.0605659	0.391076	0.1225
CALCOCO1	0.154924	2.24981	0.258443	0.23205	0.188442
ADAM19	0.154864	3.4307	0.0121267	0.123521	0.0238717
PRDM2	0.154859	1.8542	0.50111	0.535262	0.704139
AC005837.1	0.154726	1.26327	0.976512	0.0797763	0.0391478
CCDC32	0.154523	3.22382	0.022687	0.309368	0.201204
PSME2	0.154016	1.11475	0.999975	0.880773	0.861686
MAFIP	0.153477	1.28452	0.962285	0.0602628	0.0224254
JMY	0.153465	2.06099	0.364809	0.388486	0.299064
ALG5	0.153131	2.96269	0.0486272	0.432648	0.315069
NDRG1	0.152995	1.16525	0.999975	0.493997	0.361272
PIM1	0.152	2.01827	0.390843	0.354793	0.25125
ITM2A	0.151395	2.18399	0.292179	0.122061	0.0371644
MS4A1	0.150522	2.80981	0.0729174	0.0683116	0.0319354
CYB561A3	0.15012	0.652026	0.999975	0.206053	0.289545
DENND5B	0.150045	3.53541	0.00866499	0.273806	0.0446691
COPE	0.149085	1.61505	0.683748	1.1853	1.14005
CCDC186	0.148838	2.10829	0.336191	0.535852	0.381872
AC243960.1	0.14876	2.86501	0.0632172	0.227938	0.207284
TAP1	0.148751	2.80857	0.0730293	0.419768	0.193848
DNAAF1	0.148022	0.753626	0.999975	0.39079	0.291851
NDUFB11	0.147871	1.8511	0.50355	0.999962	0.969069
RPS26	0.147764	1.09895	0.999975	2.43671	2.53
EIF2AK4	0.14757	2.51126	0.149989	0.448895	0.406483
IL2RG	0.145375	2.26968	0.24815	0.297137	0.159209
FAM107B	0.145272	1.21808	0.999975	0.839054	0.790618
AL121944.1	0.145126	3.28736	0.0189324	0.215291	0.125662
RFC1	0.145039	1.97265	0.418296	0.471616	0.447215
RPL22L1	0.144759	1.72643	0.596031	0.657755	0.825057
GAB1	0.144702	2.41227	0.185955	0.390431	0.172622
CD320	0.144244	2.58968	0.125077	0.199836	0.0551007
CCDC88B	0.143625	1.18901	0.999975	0.436206	0.398054
ICAM2	0.143148	2.77008	0.0806103	0.382799	0.138575
2020-09-01	0.142814	1.09436	0.999975	0.185074	0.090712
SRP54	0.142682	2.24799	0.259189	0.669993	0.530923
SEC24D	0.142364	2.48261	0.160379	0.426703	0.250782
IGHV3-7	0.141673	1.22493	0.999975	1.18445	0.00508197
ABCB9	0.140816	1.8278	0.520653	0.165468	0.0249064
LARP1B	0.140601	2.30178	0.233645	0.436925	0.192757
CASP10	0.140243	0.924529	0.999975	0.483944	0.221457
P2RX1	0.140013	1.92752	0.450201	0.148954	0.0317031
XRN1	0.139996	1.93965	0.441877	0.822461	0.572267
SOCS1	0.139597	1.22266	0.999975	0.225807	0.18949
FAM129C	0.138723	0.92673	0.999975	0.0362475	0.0136159
RAC2	0.138313	1.70852	0.610674	0.465334	0.390655
SCAMP5	0.138006	1.61018	0.686551	0.0959723	0.0102188
ZNF587B	0.136311	1.50002	0.779206	0.0733609	0.0505973
CENPC	0.136228	2.10367	0.338653	0.468476	0.395625
SNU13	0.135663	1.81507	0.529908	0.758256	0.828976
MKNK2	0.134976	1.96363	0.424995	0.834728	0.534015
EDF1	0.134799	1.55703	0.731395	1.26787	1.25954
TMEM120B	0.134279	1.85447	0.50111	0.145827	0.0986725
GSPT2	0.134199	1.13281	0.999975	0.0491041	0.0576256
SPIB	0.133853	0.978013	0.999975	0.0751181	0.0795439
UPF2	0.133204	1.75185	0.577225	0.594953	0.49703
TXNDC15	0.133191	2.93098	0.053332	0.517794	0.26814
LIMD2	0.133127	1.41848	0.850743	0.444364	0.591919
OGT	0.133094	1.00991	0.999975	0.848798	0.554426
CCDC69	0.132354	2.11724	0.331201	0.415655	0.207105
KDELR2	0.132131	1.56036	0.728941	0.838667	0.752627
CLMN	0.132041	1.68837	0.625361	0.0579245	0.0364691
ANKRD36	0.131859	2.16356	0.303754	0.546357	0.221413
PDE7A	0.13185	0.989016	0.999975	0.266361	0.261509
CDKN1B	0.131558	1.84789	0.50613	0.413965	0.303476
WDR74	0.131533	1.89452	0.471613	0.364412	0.355187
C12orf45	0.131272	2.70676	0.0940615	0.267572	0.212283
ACP1	0.130667	1.83309	0.517316	0.357596	0.436452
STX5	0.130626	2.73185	0.0888235	0.325811	0.276101
CSKMT	0.129929	2.90892	0.0562065	0.258722	0.198074
SLC5A3	0.129914	1.31719	0.935454	0.908791	0.550895
PSAT1	0.128978	2.69146	0.0978396	0.147385	0.0196561
MRPS6	0.128318	1.83515	0.515584	0.617511	0.560062
FUT8	0.127761	2.82072	0.0711524	0.483415	0.12969
AL662844.4	0.127574	1.46346	0.813764	0.0770589	0.0751992
TBC1D10C	0.127196	0.683118	0.999975	0.129414	0.0801596
RUNDC1	0.126562	1.53116	0.753067	0.0991046	0.0921738
TSTD1	0.126267	2.53217	0.142561	0.24585	0.172764
CCDC163	0.126074	1.40203	0.863893	0.02287	0.0107791
SF3B5	0.126055	1.70045	0.616611	0.661224	0.80618
MFSD9	0.126015	1.39293	0.868714	0.042095	0.0299769
ZRANB2	0.125946	1.7396	0.585271	0.921885	0.738387
EPS8L2	0.125899	1.31884	0.93408	0.0303125	0.0104588
SDK2	0.12586	1.36298	0.892379	0.00971095	0.00390174
FUT7	0.125252	1.31904	0.933989	0.0147698	0.00951915
MSI2	0.125235	2.11114	0.334514	0.496419	0.331445
PDLIM1	0.125184	1.72582	0.596587	0.117736	0.0199551
GMPPB	0.125154	3.04435	0.0387813	0.272505	0.0934776
SRM	0.125119	1.6857	0.626822	0.647163	0.30048
PSMB9	0.125078	1.48825	0.790284	0.529313	0.506498
STK4	0.124972	1.36482	0.891588	1.09578	1.18667
AIM2	0.124776	2.01036	0.394901	0.303186	0.0346529
RARRES3	0.124609	0.835407	0.999975	0.317766	0.399468
IRGM	0.123814	1.29129	0.957525	0.0111098	0.00506103
CRYM	0.123335	1.28407	0.962662	0.00855552	0.00229482
ADD3	0.123257	1.5044	0.776946	0.254028	0.167659
CDK14	0.123229	1.87868	0.482661	0.521819	0.0636506
DRD4	0.123061	1.36003	0.895717	0.0109311	0.00741882
PACSIN1	0.123039	1.34871	0.907361	0.0101069	0.0038106
SRPRB	0.122895	2.46052	0.168183	0.487812	0.196742
IFNG-AS1	0.122812	3.06499	0.036598	0.28778	0.00223683
EEF1D	0.122476	1.32317	0.9298	2.17021	2.1359
OPTN	0.12214	1.68622	0.626817	0.22756	0.119235
ZFAT	0.121988	0.645901	0.999975	0.133988	0.0568769
ANKRD36B	0.121608	2.43827	0.176286	0.397332	0.127725
GFPT1	0.120956	2.39549	0.192764	0.34997	0.261647
MORC2	0.120791	1.44186	0.829071	0.0592731	0.0726774
TRABD	0.12059	2.34412	0.215506	0.604992	0.510616
AC023590.1	0.120048	1.38265	0.876407	0.0170253	0.0127042
SVIP	0.119454	2.20447	0.280556	0.298186	0.158256
TLE1	0.119165	2.55956	0.133772	0.159705	0.0722633
LINC00663	0.118897	1.24236	0.994458	0.0183027	0.014936
PRKCB	0.118737	1.94903	0.435273	0.392297	0.445245
IFT57	0.118291	1.91397	0.45879	0.174087	0.111181
DDOST	0.118273	1.78863	0.550106	0.619531	0.531128
ZNF224	0.117583	1.46879	0.808939	0.158104	0.149142
MANEA	0.117516	2.49818	0.154821	0.262337	0.107117
ZNF540	0.117404	1.26619	0.975325	0.0267282	0.0196379
2020-09-06	0.117201	1.82484	0.523014	0.610733	0.686471
PERP	0.117076	2.5806	0.127536	0.0386711	0.0118227
SEC31B	0.116932	1.30925	0.941927	0.0358121	0.0357705
TMED9	0.116925	1.59503	0.701515	0.995227	0.942042
PDK1	0.116834	1.69382	0.620493	0.768666	0.210136
MIF	0.116274	0.66075	0.999975	1.37662	0.798001
SEL1L	0.116117	1.40668	0.860446	1.03855	0.680953
CBX6	0.115925	0.793151	0.999975	0.227661	0.162798
PPP1R14A	0.115815	0.739144	0.999975	0.0321128	0.0190371
PCGF5	0.115781	2.47653	0.162079	0.313074	0.325874
CNN2	0.115701	2.54631	0.138121	0.225904	0.134506
HIPK2	0.115544	1.5351	0.749428	0.639299	0.431336
SULF2	0.115096	0.824836	0.999975	0.0800176	0.194918
UBE2G1	0.114279	2.08885	0.347382	0.352571	0.28273
SIL1	0.114185	2.28775	0.240074	0.662617	0.380541
AC119428.2	0.114122	0.612631	0.999975	0.0293794	0.0261045
CNPY2	0.114031	2.30819	0.23092	0.473859	0.401769
AC012615.2	0.113841	1.27838	0.966731	0.00834361	0.00883318
GADD45A	0.113423	1.21652	0.999975	0.739577	0.504688
RBM38	0.112812	2.02653	0.385395	0.203098	0.218165
IL18R1	0.112617	0.58815	0.999975	0.0581538	0.0574824
RASGRP2	0.112469	2.24469	0.260829	0.104999	0.136178
AC124068.2	0.112253	1.25193	0.984625	0.0855672	0.0592607
TUT4	0.112063	1.32435	0.9298	0.719364	0.781751
ORAI2	0.111738	2.41194	0.186006	0.393547	0.36946
RSRP1	0.111718	1.1701	0.999975	0.971944	1.38625
CHTF18	0.111634	1.24196	0.994458	0.0307568	0.029872
FAM69B	0.111605	1.27378	0.969833	0.00679873	0.00236686
SETBP1	0.111497	2.43258	0.178384	0.156952	0.111497
MUTYH	0.111308	1.35315	0.902778	0.0672628	0.0725692
TEPSIN	0.111265	1.38358	0.876031	0.0839328	0.0882283
MYBL2	0.11123	1.5555	0.732914	0.0382468	0.00994973
SEC23A	0.11059	1.11411	0.999975	0.179521	0.255121
SLC38A5	0.110518	2.19962	0.283219	0.206881	0.0156649
RPL8	0.1102	0.889278	0.999975	3.04353	3.31815
TMEM238	0.110071	2.41104	0.186235	0.380986	0.0462774
CCNL2	0.110029	1.20419	0.999975	0.492043	0.503125
ZNF302	0.109817	0.869516	0.999975	0.144072	0.137187
ZNHIT2	0.109802	1.26511	0.976138	0.0501579	0.0430546
TMEM156	0.109777	1.10716	0.999975	0.48145	0.678387
MAP3K4	0.109773	0.915198	0.999975	0.189314	0.216356
NAPA	0.109342	0.72503	0.999975	0.400573	0.442315
MAFA	0.109065	0.574224	0.999975	0.0983234	0.0207665
HAUS3	0.109007	0.761339	0.999975	0.176727	0.206601
CHST2	0.108864	1.67392	0.638066	0.197431	0.0510227
CNOT6L	0.10885	1.39861	0.864289	0.462426	0.473676
AC008124.1	0.108603	0.721986	0.999975	0.0752364	0.105227
RASA2	0.1084	1.66514	0.644975	0.283015	0.249791
TMEM59	0.107977	1.44201	0.829071	1.22675	1.06634
XIST	0.107583	0.532104	0.999975	2.36609	1.46984
SMC5-AS1	0.107562	1.22581	0.999975	0.0287386	0.0246328
VOPP1	0.107194	1.33442	0.921301	0.599795	0.46189
PRDX2	0.10707	1.20184	0.999975	0.747902	0.652031
GOT1	0.107044	1.74445	0.582013	0.12684	0.141626
ERN1	0.106901	1.40487	0.861753	0.75889	0.405402
SINHCAF	0.106898	1.81466	0.53018	0.255342	0.316058
STARD9	0.10623	1.19545	0.999975	0.0403163	0.0391248
SLFNL1	0.106139	1.29375	0.954364	0.00650234	0.00236692
B4GALT3	0.105748	2.87818	0.0609825	0.180716	0.125553
CCPG1	0.105635	1.71637	0.604645	0.804703	0.51859
ATP2A3	0.105517	2.3038	0.232789	0.295064	0.0562727
AC009403.1	0.105435	1.27168	0.970983	0.0605906	0.058056
ATG16L1	0.105425	1.24551	0.991668	0.0610732	0.0779615
YJEFN3	0.105243	1.19941	0.999975	0.0395739	0.0421541
KIAA0040	0.10499	2.06607	0.361228	0.155114	0.0781995
CYSTM1	0.104651	1.74299	0.582728	0.173153	0.199098
ZDHHC17	0.104634	0.983315	0.999975	0.158417	0.240765
2020-09-09	0.104437	1.75071	0.578196	0.266657	0.225557
CUEDC1	0.104413	0.599532	0.999975	0.06592	0.127595
NDE1	0.104044	0.766065	0.999975	0.203616	0.221167
TMPPE	0.103933	1.25778	0.979652	0.0224252	0.0183543
AC010618.3	0.103341	1.1995	0.999975	0.0508972	0.0603394
SYTL1	0.103224	1.92221	0.452954	0.292721	0.0463457
RPN1	0.102794	1.64602	0.659246	0.567031	0.525078
FCHSD2	0.102777	0.684031	0.999975	0.629692	0.668521
CD47	0.102678	1.70211	0.615805	0.388313	0.460881
RPS4X	0.102656	0.551161	0.999975	3.2506	3.63473
CEP57L1	0.102135	1.40208	0.863893	0.0780642	0.0984607
ZNF398	0.102067	1.21102	0.999975	0.0494932	0.0609259
NEMP2	0.101485	1.19033	0.999975	0.0425462	0.0486278
IFNAR2	0.100887	1.99274	0.404812	0.337675	0.187484
PCDHGC3	0.100469	1.20032	0.999975	0.0101947	0.0121014
PHGDH	0.100326	1.04745	0.999975	0.267862	0.0366962
RSBN1L	0.0999168	1.95512	0.430774	0.487001	0.399517
CYP2U1	0.0999122	1.33081	0.924143	0.0738322	0.0638464
AC012236.1	0.0995598	2.45257	0.171391	0.27951	0.00140001
TNFRSF14	0.0992026	1.90474	0.464938	0.437004	0.369533
HSPA13	0.0990411	1.67316	0.638394	0.503471	0.324172
C8orf44	0.0987477	1.13285	0.999975	0.0340334	0.0424101
AURKAIP1	0.0986452	1.73389	0.589722	0.759675	0.709448
DERL2	0.0986394	2.37337	0.202087	0.386858	0.37055
P2RY10	0.0983962	2.20235	0.281557	0.0887854	0.0183246
SIDT1	0.098305	1.18271	0.999975	0.0958822	0.114368
RNASEH2B	0.0981406	1.63396	0.668757	0.386505	0.45932
SLC35G2	0.0972804	1.04999	0.999975	0.0188948	0.0452306
VSIG10	0.0971438	1.18692	0.999975	0.0333647	0.0427652
PXDN	0.0968616	1.28092	0.964399	0.0137644	0.00213337
CXXC5	0.0966448	1.78739	0.550444	0.304786	0.265718
KIAA0895L	0.0965172	1.17602	0.999975	0.0372706	0.0372042
NDUFA11	0.0963865	1.37557	0.880306	0.720221	0.868348
AC145124.1	0.0963694	1.14341	0.999975	0.0184254	0.0337186
MPZL3	0.0963379	2.82703	0.0700968	0.0274541	0.0114809
PCMTD1	0.0959926	1.68894	0.62506	0.667601	0.642829
NARF	0.0958634	1.68779	0.625668	0.500476	0.386908
ANKRD36C	0.0957603	1.60349	0.69312	0.635234	0.339613
TCEA1	0.095734	1.09532	0.999975	0.941136	1.06633
ARSG	0.0957331	2.81331	0.0724686	0.117245	0.12686
AC058791.1	0.0956987	1.26412	0.976138	0.507911	0.395685
AC027306.1	0.0956825	1.07804	0.999975	0.00909991	0.0344507
HIST1H2AC	0.0955549	1.48997	0.788642	0.308449	0.23836
WNT10A	0.0954151	1.90937	0.46144	0.0287681	0.00646638
SLC12A4	0.0949157	1.23218	0.999975	0.0563131	0.0625686
ECE1	0.0947192	2.01895	0.390392	0.167579	0.0393591
CHPF	0.0941368	1.90647	0.463706	0.289273	0.0218195
CYTH4	0.0939736	0.87529	0.999975	0.435965	0.504241
SP140	0.0938961	1.91641	0.457031	0.260731	0.206094
NCOA3	0.0935591	1.41063	0.856977	0.717135	0.761796
CRYBG1	0.0935318	2.05951	0.365402	0.237585	0.169136
EMP3	0.0931806	0.626107	0.999975	0.901056	1.08593
SH2D3C	0.0931005	0.601525	0.999975	0.0320388	0.0300522
TMEM243	0.0922146	1.83196	0.517837	0.302509	0.328942
SERP1	0.0921103	0.96551	0.999975	1.70574	1.82237
TMEM208	0.0917975	1.81128	0.532945	0.559605	0.448037
AC092683.1	0.0917929	1.51828	0.76625	0.336328	0.12381
C19orf81	0.0916307	1.09484	0.999975	0.013952	0.0221667
CREB3L2	0.0913642	1.39694	0.865228	0.877939	0.495746
LPIN1	0.0912074	1.52345	0.761669	0.446204	0.216541
PNOC	0.0911601	3.28738	0.0189324	0.132695	0.00681293
STK17A	0.0910163	0.757262	0.999975	0.517552	0.77732
SDC1	0.0907732	1.73418	0.589574	0.396535	0.00204161
TRRAP	0.0907465	0.504911	0.999975	0.181214	0.224608
GALNT3	0.0906991	1.59629	0.700405	0.0803663	0.0464854
THUMPD2	0.0905399	0.655484	0.999975	0.0923794	0.205854
CDC42EP3	0.0902423	1.0068	0.999975	0.322478	0.40946
SEC61A1	0.0902398	1.91182	0.460315	0.661356	0.381829
MRPS33	0.090238	2.18711	0.290492	0.256301	0.257787
GORASP2	0.0899968	2.0226	0.388302	0.321169	0.232247
GUK1	0.0899217	0.965143	0.999975	1.06997	1.13102
ERGIC3	0.0896648	1.75546	0.574286	0.503317	0.447804
SEC31A	0.0896569	1.076	0.999975	0.661187	0.688828
CBLB	0.0894678	1.19407	0.999975	0.163973	0.176221
SLC25A36	0.0890577	0.713791	0.999975	0.370461	0.525729
VIM-AS1	0.0889203	1.0047	0.999975	0.0568415	0.0797356
KCNK10	0.0883438	0.477604	0.999975	0.0231519	0.0121306
NSUN6	0.0880616	0.648572	0.999975	0.371428	0.253487
ZNF646	0.0879375	1.27767	0.967448	0.0947709	0.0776331
TMEM254	0.0877951	1.17745	0.999975	0.0498281	0.0545814
AKAP1	0.0874647	2.63962	0.110668	0.104001	0.112892
ENTPD5	0.0874117	1.10034	0.999975	0.0529446	0.0739664
ZNF296	0.087344	1.85945	0.497309	0.100606	0.0404567
GNB5	0.0872217	1.47384	0.803347	0.0682454	0.0367047
LINC00926	0.0871512	1.42042	0.849385	0.0688741	0.0329778
RAB3IP	0.0871482	0.57684	0.999975	0.0853152	0.0457283
IL12RB1	0.0870659	0.554176	0.999975	0.0822412	0.0937611
PTCH2	0.0870224	0.589332	0.999975	0.165165	0.108735
GSTP1	0.0867661	0.769855	0.999975	1.34975	1.46106
C19orf24	0.0867193	2.14043	0.316701	0.417714	0.449368
RPS15A	0.0866612	0.520602	0.999975	2.98103	3.47183
RPLP0	0.0862144	0.669308	0.999975	2.5271	2.63141
CCND3	0.085806	0.500314	0.999975	0.293082	0.422695
BANP	0.0857447	1.59698	0.69994	0.234948	0.259876
YIF1A	0.0854912	1.78774	0.550444	0.261079	0.271829
AL355075.4	0.0853835	1.11695	0.999975	0.220669	0.340398
ZSCAN16-AS1	0.0853376	0.445693	0.999975	0.172158	0.189156
SND1	0.0853262	1.95466	0.430932	0.39912	0.368504
DUSP22	0.0851166	1.06147	0.999975	0.36934	0.340345
TRAF3	0.0849585	2.49073	0.157277	0.275983	0.241897
TECR	0.0848091	0.80046	0.999975	0.955842	0.677601
L3MBTL3	0.0847228	1.26634	0.975325	0.0581103	0.0705042
GTPBP1	0.083802	0.86798	0.999975	0.251815	0.190268
POLR2L	0.0837089	0.97088	0.999975	0.946822	0.919265
DTWD1	0.0833071	1.45245	0.820671	0.162613	0.148269
CYFIP2	0.0832627	1.90251	0.465693	0.105616	0.0609493
FBXO32	0.0831715	1.7457	0.581661	0.119689	0.0610334
RSF1	0.0831332	0.934163	0.999975	0.539515	0.715249
AC007569.1	0.0830143	1.83061	0.518643	0.255256	0.00651007
CSF2RB	0.0829642	0.663964	0.999975	0.160165	0.126662
TMEM8B	0.0829177	0.467626	0.999975	0.0198215	0.0102349
CUTA	0.0827214	1.60294	0.693464	0.658628	0.595893
SCFD1	0.0826208	1.88994	0.474513	0.421002	0.418739
RPSA	0.0821264	0.612807	0.999975	2.13854	2.58781
KIAA0319L	0.0817999	0.650355	0.999975	0.207425	0.237077
WEE1	0.0813826	1.40271	0.8636	0.0895177	0.0731021
CYTH1	0.0809379	0.535582	0.999975	0.489288	0.642191
DGKD	0.0809131	0.570343	0.999975	0.190481	0.196124
CDCA7L	0.0804926	1.81102	0.532945	0.0591187	0.0352599
ENTPD3-AS1	0.0803466	1.15257	0.999975	0.0664536	0.0598555
PGM3	0.0801192	1.63024	0.670462	0.412646	0.176317
ZNRD1	0.0796965	1.90259	0.465693	0.188513	0.211249
RPLP1	0.0796515	0.475828	0.999975	4.22957	4.60566
APOBEC3G	0.0795005	1.19218	0.999975	0.258839	0.24591
ETS1	0.0794569	1.19945	0.999975	0.255895	0.248412
KRT10	0.079404	1.64678	0.658456	0.479095	0.622816
NUGGC	0.0792991	2.53937	0.14032	0.171934	0.00261212
SNHG7	0.0791846	1.36575	0.891068	0.335238	0.440875
AC137630.3	0.0791803	1.30024	0.948831	0.0168822	0.00952663
C11orf80	0.0790002	1.27704	0.967765	0.139056	0.0196434
TRAM2	0.0788489	2.07421	0.355849	0.225097	0.0458571
MEX3C	0.078608	0.546439	0.999975	0.22219	0.194008
RAD9A	0.078222	0.515113	0.999975	0.180332	0.120559
NGLY1	0.0780934	1.13329	0.999975	0.492229	0.402548
MFSD4B	0.0780687	1.00181	0.999975	0.116429	0.124524
ECH1	0.0777769	1.5228	0.762399	0.441469	0.464025
DEF8	0.0777584	2.52407	0.145499	0.241634	0.171381
UNG	0.0777031	0.541022	0.999975	0.0374265	0.0454613
RPS6KB2	0.0776487	1.8232	0.523585	0.316283	0.255108
ACOT13	0.0773031	1.99208	0.404953	0.206532	0.24664
COMTD1	0.0772983	2.02207	0.388417	0.193326	0.0919469
USP3	0.0772016	2.02982	0.384355	0.451492	0.48952
AL133367.1	0.0769342	1.21046	0.999975	0.0092703	0.0118457
PPP1CC	0.0765895	1.22836	0.999975	0.475561	0.537824
KDM4B	0.0763624	1.15827	0.999975	0.27022	0.282537
SLC9A3R1	0.0762928	2.07108	0.357908	0.198565	0.188225
NRGN	0.0762564	0.914606	0.999975	0.0180539	0.0326023
COX5A	0.0760648	0.952481	0.999975	0.673615	0.831214
AC074117.1	0.0760422	2.49447	0.15614	0.0609047	0.0789302
MAN1A2	0.0759241	1.26123	0.977747	0.494593	0.346353
ITGA4	0.0758935	1.02366	0.999975	0.386038	0.328651
AHCY	0.0758459	1.5109	0.771519	0.178197	0.154348
AL731569.1	0.0752993	1.20729	0.999975	0.0113481	0.0157266
CYBA	0.0749099	0.486467	0.999975	2.97215	3.09197
GMDS	0.0745678	3.33848	0.016305	0.0976814	0.0802795
NUDT2	0.0745579	0.697056	0.999975	0.175938	0.137438
TMEM256	0.0745427	1.61487	0.683748	0.259671	0.321046
DAD1	0.0745288	0.851287	0.999975	0.828122	0.886972
NDUFA13	0.0745057	0.842718	0.999975	0.82896	1.03509
TRIB3	0.0743287	1.20201	0.999975	0.040004	0.0203267
DCPS	0.0739008	2.15647	0.306786	0.149999	0.107048
CPLANE1	0.073885	0.404408	0.999975	0.1518	0.185372
CARD11	0.0738346	0.883093	0.999975	0.110645	0.205398
ZNHIT1	0.0737565	1.02749	0.999975	0.568623	0.661902
STRADA	0.0736237	1.51259	0.771168	0.0865959	0.141224
SNRPD2	0.0736125	0.866291	0.999975	0.565413	0.744965
LRSAM1	0.073583	0.995875	0.999975	0.0773772	0.111614
IQGAP2	0.0735645	1.0943	0.999975	0.493904	0.463443
PTP4A3	0.0735526	1.58694	0.706891	0.415121	0.00686957
TTC3	0.0732559	1.1836	0.999975	1.06423	1.01241
KLHL18	0.0730639	0.419255	0.999975	0.200193	0.289988
ARSA	0.0729749	0.51233	0.999975	0.518077	0.205068
POLR1E	0.0728149	1.57967	0.713227	0.113996	0.093982
BLM	0.0727557	2.51027	0.15031	0.102246	0.042985
LINC02285	0.07272	1.28176	0.963977	0.0203858	0.0166903
S1PR4	0.0726932	1.15079	0.999975	0.0962236	0.0521943
HOMER2	0.0726245	0.481116	0.999975	0.0293708	0.0163762
TERF2IP	0.0725639	1.05399	0.999975	0.643028	0.75495
PSMA3	0.0725349	1.47675	0.800365	0.508103	0.62707
HCG18	0.0725048	1.56445	0.724679	0.346202	0.303426
PARP8	0.0722267	1.43826	0.832263	0.251548	0.29092
TPM2	0.0722043	1.57852	0.713916	0.0651366	0.0603197
PRDX5	0.0717804	0.837147	0.999975	0.766692	0.781504
TARSL2	0.0717038	1.33484	0.921096	0.359354	0.228971
ENTPD4	0.0715442	0.360666	0.999975	0.28187	0.255739
EIF5A2	0.0714616	1.02831	0.999975	0.0302966	0.0439271
ADA	0.0714487	0.510397	0.999975	0.0847561	0.0499113
MLEC	0.0713684	1.03776	0.999975	0.662237	0.795701
CLIC3	0.071264	1.08942	0.999975	0.0915499	0.10922
FCMR	0.0711685	1.59639	0.700405	0.0815776	0.0647808
RBBP4	0.0711551	0.766556	0.999975	0.630474	0.598527
ZC3HAV1	0.071121	0.743804	0.999975	0.753167	0.780186
TCL1A	0.0710592	0.877582	0.999975	0.0198754	0.0100294
DIS3L	0.070804	1.13194	0.999975	0.110543	0.150479
RNF213	0.0707427	0.552276	0.999975	1.20709	1.23234
VIPR2	0.0706245	0.464273	0.999975	0.0237238	0.00700735
TPST2	0.0705846	1.8401	0.51268	0.334997	0.280498
PDCD5	0.070315	1.45617	0.818485	0.333191	0.409927
ANKRD13A	0.070203	1.44317	0.82842	0.22256	0.314982
TRAF4	0.0699502	1.3451	0.910649	0.0984601	0.109025
CASP8	0.0696287	1.1806	0.999975	0.350481	0.272227
STARD5	0.0696259	1.55393	0.734244	0.26395	0.124661
RUBCN	0.069329	1.15756	0.999975	0.227272	0.248601
PLXNA4	0.0692779	0.462163	0.999975	0.0115072	0.00626085
ACSF3	0.0689419	1.03464	0.999975	0.18578	0.18853
ALS2	0.0688444	0.458243	0.999975	0.0608613	0.0480479
AC078883.1	0.0688303	2.46694	0.165624	0.147121	0.0196842
KLHDC4	0.0686363	0.501269	0.999975	0.221597	0.180859
PPP1R2	0.0685901	1.16882	0.999975	0.572029	0.842948
MKRN2	0.0685848	0.628294	0.999975	0.0932817	0.131075
TAF1D	0.0684099	0.373617	0.999975	0.87109	1.01639
RNF31	0.0683704	0.438237	0.999975	0.0259952	0.0155246
TRADD	0.0682196	1.64256	0.661874	0.214889	0.187197
BTN3A2	0.0681528	1.33068	0.924143	0.363092	0.262838
RPS15	0.0681132	0.550546	0.999975	3.0484	3.55786
SLC12A3	0.0679338	0.428938	0.999975	0.0160603	0.00671717
CYTH2	0.0679332	0.415691	0.999975	0.22795	0.250381
VPREB3	0.0676391	2.63241	0.112409	0.0617267	0.00993861
HIST1H2BG	0.0675857	1.17228	0.999975	0.395506	0.100631
CLECL1	0.0675231	0.48809	0.999975	0.105602	0.106571
CALU	0.0673752	1.05998	0.999975	0.506305	0.480941
REEP5	0.0673218	1.2015	0.999975	0.782955	0.826138
GHITM	0.0671897	0.92142	0.999975	0.764322	0.952335
PHB	0.0670456	0.959828	0.999975	0.318625	0.525991
SEC13	0.0670413	2.0604	0.365153	0.315837	0.351114
MBD2	0.066948	1.02205	0.999975	0.537014	0.602417
ZNF736	0.0669226	0.842768	0.999975	0.0706257	0.121009
LINC02397	0.0668492	1.19038	0.999975	0.0792196	0.0475205
OCIAD2	0.0668465	1.92691	0.450453	0.109031	0.0618825
MSL2	0.0667962	1.20305	0.999975	0.212876	0.272653
TRMT10A	0.0667331	3.28586	0.0189953	0.0588973	0.044489
AC026979.2	0.0666442	0.888572	0.999975	0.0853545	0.130761
UPF3A	0.0666066	1.25909	0.978825	0.302481	0.375702
ASNS	0.0665999	1.09395	0.999975	0.250249	0.0368034
BAK1	0.0665309	1.97839	0.414207	0.13008	0.131327
RUBCNL	0.0665254	0.941909	0.999975	0.162555	0.187585
TCP11L1	0.0664735	0.333063	0.999975	0.0924648	0.133151
SMUG1	0.0663268	2.7138	0.0924244	0.105038	0.0845863
SLC39A7	0.0661334	1.20752	0.999975	0.305254	0.290569
ABHD17B	0.0659916	1.09508	0.999975	0.106933	0.129843
AC022092.1	0.0659435	1.27136	0.970983	0.00538089	0.00566526
KLF3	0.0659119	0.519245	0.999975	0.458349	0.86463
CUX2	0.0657663	0.442941	0.999975	0.0105079	0.00345976
CAPN2	0.0657223	1.00962	0.999975	0.264534	0.234887
SEMA7A	0.0656029	1.40322	0.863357	0.0662303	0.0866931
RIC3	0.0655497	1.28519	0.962285	0.0437896	0.0280371
YPEL3	0.0655408	1.20149	0.999975	0.536009	0.60483
WDR33	0.065412	1.24601	0.991619	0.50221	0.545901
NUP37	0.0651351	1.53614	0.748897	0.0755349	0.0823889
PPOX	0.0648394	1.73954	0.585271	0.0753286	0.0640337
FNDC3B	0.0647745	0.803549	0.999975	0.94944	0.525813
RBM33	0.0647068	1.01257	0.999975	0.478252	0.443147
RPL18A	0.0646557	0.460455	0.999975	3.12267	3.60905
MAL	0.064441	1.19577	0.999975	0.00644028	0.00309401
SRPK2	0.0643792	1.61404	0.684443	0.272935	0.304558
PGRMC2	0.0642335	1.46184	0.814512	0.323383	0.265309
C17orf100	0.0641533	0.405901	0.999975	0.0129872	0.00711388
AC004241.1	0.0640933	0.432469	0.999975	0.0355975	0.0253794
AC019129.2	0.0640717	0.404707	0.999975	0.022273	0.0106332
2020-03-08	0.0639594	2.08025	0.352083	0.130204	0.112527
NDUFAB1	0.0638587	1.0813	0.999975	0.362618	0.47525
CAV1	0.0638285	1.2037	0.999975	0.207556	0.00728363
FRS3	0.0637176	0.404738	0.999975	0.013804	0.00776542
MRM1	0.0636037	0.414936	0.999975	0.0219418	0.0178121
AC136475.3	0.0635646	0.428909	0.999975	0.0181727	0.00606318
EFCAB2	0.063472	0.345747	0.999975	0.0653329	0.086803
AC104389.4	0.0633724	0.404361	0.999975	0.013865	0.00810771
AC064807.1	0.0633117	0.415131	0.999975	0.0403764	0.0434919
PRELID1	0.0631722	0.615272	0.999975	0.760374	0.845011
RHBDD1	0.063042	1.63019	0.670462	0.270075	0.101469
FCER2	0.063023	1.34172	0.914131	0.046134	0.0120736
TRIM73	0.0629748	0.421484	0.999975	0.171051	0.112245
STK17B	0.0628614	0.748794	0.999975	0.666014	0.807373
IRF3	0.0622763	0.486593	0.999975	0.425652	0.4193
EFHC1	0.0620696	0.400646	0.999975	0.110767	0.092502
CNIH4	0.0620377	0.390404	0.999975	0.174361	0.264077
KCNK17	0.0619964	0.417275	0.999975	0.00790971	0.00328291
TMEM123	0.0619871	0.800358	0.999975	0.577775	0.751934
RAVER2	0.0619435	0.416429	0.999975	0.0134562	0.0092195
AHI1	0.0617736	1.16742	0.999975	0.435212	0.464454
COA1	0.0616732	0.545505	0.999975	0.258678	0.297237
SLC17A9	0.0616679	1.32887	0.925061	0.21946	0.0836132
CD22	0.0616258	1.36222	0.892879	0.0385491	0.0242515
AKAP17A	0.0615006	0.874142	0.999975	0.489042	0.547654
OGA	0.0614626	0.498492	0.999975	0.519219	0.547228
IDH2	0.0613384	0.919365	0.999975	0.457986	0.45608
GMPPA	0.0613274	1.76011	0.570088	0.204714	0.129678
ATP8A1	0.0612209	1.53938	0.74716	0.130036	0.0994983
APOBEC3C	0.0611449	1.45493	0.819913	0.2544	0.246774
ZCCHC7	0.0607132	1.34458	0.91105	0.227125	0.169546
IGLC7	0.0604634	0.557492	0.999975	0.0940403	0.00239961
BIK	0.060385	0.934935	0.999975	0.0411414	0.0323387
MIR193BHG	0.0602599	1.43025	0.840222	0.0526807	0.00333009
TMEM107	0.0602437	1.28154	0.96409	0.430315	0.452062
PAX5	0.0602124	2.30361	0.232789	0.0167381	0.00649548
NSMCE3	0.0600328	1.01373	0.999975	0.219846	0.274323
DDHD2	0.0600079	1.57231	0.718155	0.108149	0.112241
UBR1	0.059783	1.03665	0.999975	0.202261	0.228183
CLASP2	0.0597608	0.487391	0.999975	0.288896	0.304959
LINC00909	0.0597519	0.835411	0.999975	0.140086	0.177266
DDHD1	0.0597234	0.409565	0.999975	0.310082	0.305369
TMED10	0.0595949	0.776281	0.999975	0.976512	1.06295
NDUFA1	0.0595224	0.726141	0.999975	0.914218	0.884976
ITPR1	0.0594225	0.788733	0.999975	0.175367	0.246213
UBA5	0.0594075	1.57724	0.715217	0.258718	0.179739
COL9A3	0.0593858	1.6132	0.68491	0.0500434	0.00523238
COG6	0.0590916	0.436229	0.999975	0.0823442	0.0929836
SRD5A1	0.0589864	0.412452	0.999975	0.0615493	0.0517899
LINC00235	0.0589796	0.379662	0.999975	0.0108705	0.0190555
GEN1	0.0589266	1.43639	0.834224	0.134097	0.0620358
TTN	0.0587054	1.97129	0.41944	0.0667672	0.0481397
SELENOM	0.0586766	1.19464	0.999975	0.529669	0.25122
MBLAC2	0.0586564	0.38593	0.999975	0.0343661	0.0335081
AL391832.3	0.0585902	1.14742	0.999975	0.0319459	0.0343928
WDCP	0.0585163	0.38826	0.999975	0.023678	0.0301549
PRR3	0.0584026	1.62424	0.675182	0.0899285	0.0739878
PIN4	0.0583956	1.96011	0.427062	0.259183	0.25816
EDEM1	0.0583828	0.99994	0.999975	0.501952	0.361121
ZNF318	0.0583664	1.61322	0.68491	0.093974	0.138564
BEGAIN	0.058357	0.400394	0.999975	0.0090069	0.00237075
NR3C1	0.0582297	0.683025	0.999975	0.647083	0.817362
SELL	0.0582256	0.980672	0.999975	0.189186	0.24748
GLDC	0.0581552	1.66705	0.643536	0.0392526	0.00229255
CDC42SE2	0.0581411	1.1273	0.999975	0.485509	0.48572
ARL5C	0.0580956	0.399434	0.999975	0.0188078	0.00736066
MTCL1	0.0576374	0.377459	0.999975	0.0168255	0.0242111
ARID2	0.0575526	0.434492	0.999975	0.251972	0.305588
SPATA33	0.0574275	0.382383	0.999975	0.0586076	0.0714337
CASP3	0.0574142	1.02715	0.999975	0.491915	0.38031
TRMT112	0.0573746	0.965302	0.999975	0.636846	0.661018
SYVN1	0.0572741	1.82137	0.524919	0.292864	0.0818297
AC010883.1	0.0570124	0.400088	0.999975	0.0112211	0.00575054
RPS6KA2	0.057008	0.790888	0.999975	0.043321	0.136202
MT-ND6	0.0569384	0.618306	0.999975	0.549899	0.815851
PPM1M	0.0569342	0.346714	0.999975	0.0986883	0.1806
ZBTB42	0.0568906	0.383271	0.999975	0.0207808	0.015616
ZNF84	0.0568579	0.393022	0.999975	0.0861042	0.103975
JADE1	0.0567049	1.2747	0.96944	0.186325	0.162535
HMGB3	0.0566613	1.57453	0.716577	0.0790673	0.0679125
LINC01857	0.0565034	1.09673	0.999975	0.0338813	0.014455
BTN3A1	0.0564317	1.64556	0.659641	0.184407	0.148813
UBR2	0.0560748	1.17323	0.999975	0.3335	0.341505
PIF1	0.0560521	0.507175	0.999975	0.096381	0.0544144
ZDHHC12	0.0557911	1.517	0.767678	0.140459	0.18805
TGDS	0.0556324	1.26958	0.972767	0.058579	0.0596127
TAF1A	0.0555537	1.04442	0.999975	0.0551844	0.057034
ARHGAP42	0.0554603	1.64324	0.661773	0.0458379	0.015489
UFM1	0.0553848	0.932113	0.999975	0.718478	0.74661
DUS2	0.0552294	0.386891	0.999975	0.0567951	0.0402665
RASSF1	0.0551974	0.778152	0.999975	0.240629	0.305935
GAPT	0.0551694	0.349473	0.999975	0.1541	0.277797
ATP5IF1	0.0550295	0.971692	0.999975	0.765392	0.788828
CCR2	0.0549777	1.77656	0.558296	0.182065	0.0133243
SIRT7	0.0548133	1.27086	0.971349	0.236292	0.292697
PREB	0.0547102	2.08276	0.350727	0.244256	0.150208
CXCR3	0.054655	1.31413	0.938432	0.0345071	0.0187522
PRKCSH	0.054426	1.22237	0.999975	0.434364	0.433454
TCF3	0.0543945	1.75013	0.578473	0.234824	0.0979899
TMEM263	0.0543486	0.936302	0.999975	0.348988	0.330568
KIFC2	0.0541657	0.372158	0.999975	0.090076	0.0430959
NUTM2B-AS1	0.0541595	0.682331	0.999975	0.32957	0.503287
SLC25A12	0.0541435	0.382604	0.999975	0.0706385	0.0660434
ATP5F1A	0.0540678	0.745993	0.999975	0.818781	0.861364
RAB4B	0.0540258	0.359699	0.999975	0.0375402	0.0348139
JTB	0.0540029	0.766924	0.999975	0.780227	0.889588
FTSJ1	0.0539874	2.61816	0.116311	0.102114	0.0688121
CEMIP2	0.0539456	0.691708	0.999975	0.349183	0.405604
TRAPPC2L	0.0539187	1.03164	0.999975	0.258152	0.331326
AFG1L	0.0539065	1.23475	0.999806	0.0244281	0.0261895
BORCS5	0.053877	1.35867	0.896951	0.254581	0.209707
PTOV1	0.0538622	2.07303	0.356568	0.246757	0.223394
AL133467.1	0.0536122	1.25894	0.978825	0.0598058	0.00707056
SLAMF1	0.0535215	1.10566	0.999975	0.169867	0.0174786
COPG1	0.0534697	0.976499	0.999975	0.15046	0.145128
HOXA9	0.0534303	0.392814	0.999975	0.0118095	0.0050472
C16orf74	0.0533346	1.85397	0.501162	0.0553157	0.00794996
PRR7	0.0531266	1.20178	0.999975	0.0874724	0.0574793
CSPP1	0.0529961	1.26937	0.972873	0.177467	0.172606
AC027682.1	0.0529504	0.391381	0.999975	0.0117416	0.00468081
DENND1B	0.0528582	1.35454	0.90124	0.267791	0.185579
BTLA	0.0528213	2.26842	0.248543	0.0375975	0.00818588
HAX1	0.0528156	0.883521	0.999975	0.527108	0.543367
AL365361.1	0.0527412	1.42302	0.846988	0.0946506	0.00755805
NELFE	0.0526221	1.42181	0.848169	0.340264	0.385315
DSTN	0.0524498	0.678899	0.999975	0.685596	0.770161
AC008622.2	0.0524444	1.29756	0.951065	0.00700448	0.00818522
CENPX	0.0523859	1.74766	0.580885	0.217251	0.255361
RITA1	0.0523137	1.23615	0.998629	0.0517791	0.0521617
HELB	0.0522447	1.30513	0.944632	0.227383	0.133329
LBH	0.0521949	1.15352	0.999975	0.229824	0.232122
FAM89B	0.0518412	1.25899	0.978825	0.35459	0.314162
LZTFL1	0.0518338	1.36313	0.892377	0.0618207	0.0473591
MAPKAPK2	0.0518142	0.295072	0.999975	0.746578	0.670659
COPZ1	0.051814	0.87615	0.999975	0.422769	0.415846
RPL28	0.0517725	0.392464	0.999975	3.47624	4.02239
ZNF606	0.0517427	0.33624	0.999975	0.0429909	0.0412214
ZNF346	0.05173	0.363173	0.999975	0.0349498	0.0448133
RASGRP1	0.0517247	1.40107	0.864081	0.114009	0.0350367
N4BP2L1	0.051723	0.991003	0.999975	0.207715	0.245265
PCIF1	0.0516944	0.488687	0.999975	0.113959	0.130024
BOLA3	0.0516714	0.924251	0.999975	0.138839	0.15211
KAT2A	0.0516066	0.28322	0.999975	0.092164	0.102195
KCNN3	0.0515699	1.44492	0.826969	0.195955	0.00459713
HSD17B8	0.051523	1.90048	0.46645	0.164419	0.0822545
PSMA5	0.0515123	0.802327	0.999975	0.38637	0.476419
TRAF3IP3	0.0514916	1.27302	0.970391	0.221274	0.233032
DNAJC4	0.0514123	1.23866	0.997272	0.39106	0.334157
C16orf54	0.0513721	2.28197	0.24275	0.0790851	0.0634165
ATG13	0.0513539	0.385947	0.999975	0.121577	0.121343
ATP5PF	0.0513022	0.610636	0.999975	0.73964	0.88801
PSPH	0.0512181	1.17014	0.999975	0.0345106	0.0388859
ADK	0.0511501	0.891821	0.999975	0.191587	0.2622
FXYD7	0.0510474	0.374799	0.999975	0.0110837	0.00584121
KBTBD6	0.0510004	0.340972	0.999975	0.0243827	0.0318013
BX255925.3	0.0509942	0.355879	0.999975	0.0384211	0.0357795
GBA2	0.050876	0.374371	0.999975	0.102347	0.156902
REXO2	0.0507412	0.962975	0.999975	0.250369	0.216653
SIAH2	0.050598	1.57643	0.715283	0.333614	0.32854
ATP5MG	0.0505433	0.420748	0.999975	1.30465	1.53996
TAF4B	0.0504492	2.03204	0.383462	0.197917	0.0440091
TMEM56	0.0503758	0.984806	0.999975	0.0490344	0.00205608
TRPV3	0.0503374	1.30357	0.946013	0.132075	0.00574875
KDM4C	0.0501079	0.380531	0.999975	0.249419	0.215968
PDIA5	0.0500674	1.74404	0.582083	0.13591	0.0451185
AC008105.3	0.0500451	1.33559	0.920602	0.223203	0.293347
LRRC59	0.0500241	1.17364	0.999975	0.434712	0.475844
DNAJC9	0.0500095	1.00714	0.999975	0.138256	0.183153
ZBTB18	0.0499879	1.12741	0.999975	0.104039	0.112927
DPM3	0.049757	1.2654	0.976138	0.315159	0.256924
PARD6G-AS1	0.049738	1.29808	0.951024	0.21939	0.0245832
PEBP1	0.0496715	0.490417	0.999975	0.722336	1.10745
LENG8	0.0495108	0.376141	0.999975	0.270736	0.325012
ARHGAP27	0.0494496	0.611468	0.999975	0.195847	0.266839
HERC2	0.0493798	1.16047	0.999975	0.413706	0.366067
CBFA2T3	0.0493514	1.49194	0.786853	0.0733273	0.0431561
WDR45	0.0493401	0.899618	0.999975	0.244449	0.250027
FCRL2	0.0493293	0.960391	0.999975	0.0898944	0.00763087
MZT2B	0.0493158	0.666447	0.999975	0.950298	0.936604
CD70	0.0492553	1.64143	0.662329	0.0581196	0.0349282
ABHD14B	0.0492371	1.24948	0.986904	0.189096	0.210464
ZNF621	0.0492002	0.639989	0.999975	0.112672	0.18438
RABGAP1L	0.0491874	1.31483	0.938205	0.478637	0.433987
RNF126	0.0491383	1.40064	0.864081	0.210935	0.214877
RRAS2	0.04912	1.58573	0.70787	0.0460541	0.0287642
EBF1	0.0490587	1.45973	0.816322	0.0247287	0.00732197
SMC6	0.0490473	1.32186	0.930773	0.165776	0.180429
COL4A4	0.0486679	1.87015	0.488531	0.0962557	0.00909628
FDPS	0.0486138	1.29768	0.951065	0.35852	0.355471
MBD3	0.0484675	0.71623	0.999975	0.212256	0.263189
MNAT1	0.0483229	2.02014	0.389581	0.159878	0.188248
ANAPC5	0.048258	0.87442	0.999975	0.520744	0.526894
ACAP3	0.0481897	0.384577	0.999975	0.133441	0.0833526
AC104024.1	0.0481134	1.14099	0.999975	0.0324407	0.00289838
PBXIP1	0.0481055	1.05524	0.999975	0.186504	0.207785
AC078850.1	0.0480525	1.30737	0.942361	0.00707604	0.00708245
SMC4	0.048043	0.485387	0.999975	0.288714	0.343721
C9orf40	0.0479508	0.343197	0.999975	0.0437425	0.0368645
ZFP36L2	0.0479191	0.254673	0.999975	1.8722	2.10216
PCSK7	0.047825	0.329175	0.999975	0.374588	0.451453
TOMM5	0.0477348	1.55977	0.729565	0.194214	0.190427
SNRNP70	0.0476671	0.46135	0.999975	0.774062	0.830184
PHF1	0.0476032	1.23907	0.996802	0.278808	0.27775
AC073111.5	0.0475687	0.926659	0.999975	0.0670264	0.0174206
UQCRQ	0.0474404	0.604762	0.999975	0.869549	0.826741
ATP23	0.0473586	0.996247	0.999975	0.0579068	0.0435193
LIN7B	0.0473468	1.28178	0.963977	0.0386656	0.0420877
SIT1	0.0473466	1.73896	0.585781	0.0324251	0.00763898
ATP8B2	0.0473089	1.53632	0.748897	0.10884	0.0329319
CDR2	0.0471441	1.50484	0.77652	0.119372	0.0823975
ZNF266	0.047056	0.319024	0.999975	0.0942724	0.0936979
RPL36AL	0.0470223	0.438833	0.999975	1.70261	1.91979
CXCR5	0.0469384	1.82658	0.521859	0.0140037	0.0101217
N4BP2L2	0.0469309	0.343071	0.999975	1.19157	1.32761
LINC02362	0.0468791	1.84142	0.511381	0.214368	0.00336664
NDUFB7	0.0465715	0.596368	0.999975	0.715151	0.648469
LIG4	0.0465123	0.263059	0.999975	0.108603	0.1557
MYO1D	0.0464739	1.63674	0.666588	0.0542079	0.0143559
ARAP2	0.0460508	0.337461	0.999975	0.262455	0.296106
CEP97	0.0459972	1.67009	0.64178	0.115987	0.0558466
Z93241.1	0.045893	0.541982	0.999975	0.374481	0.357493
SURF4	0.0458677	0.852983	0.999975	0.395846	0.429612
ACSS1	0.0458665	1.23094	0.999975	0.210349	0.159342
B4GALT7	0.0458211	1.77498	0.559568	0.168711	0.182182
IQSEC1	0.0457357	0.887524	0.999975	0.171111	0.15237
HEBP2	0.0456755	1.16428	0.999975	0.343978	0.334951
ATP5F1C	0.0455977	0.583796	0.999975	0.605788	0.89957
YPEL5	0.0455459	0.5104	0.999975	0.987711	1.06111
AP005329.3	0.0455377	0.317452	0.999975	0.0395305	0.0607936
GCC2	0.0454619	0.594307	0.999975	0.668547	0.932966
PCDH9	0.0454444	0.308179	0.999975	0.03613	0.038708
TTC39C	0.045368	0.344272	0.999975	0.0813933	0.107685
SLC7A11	0.0452922	1.06524	0.999975	0.0703809	0.0251369
UXT	0.04529	0.746588	0.999975	0.499648	0.696603
GARS	0.0452876	0.839509	0.999975	0.38764	0.339077
FADS3	0.0452742	0.641103	0.999975	0.165332	0.220932
UCKL1-AS1	0.0452449	0.296162	0.999975	0.0380089	0.0624877
CARHSP1	0.0451912	1.05354	0.999975	0.209898	0.198789
VAV3	0.0451175	1.23702	0.998122	0.177558	0.139111
C8orf59	0.0450707	0.654953	0.999975	0.494119	0.494372
SNRPN	0.0448179	1.12614	0.999975	0.400528	0.395175
PLCG2	0.0447615	0.82061	0.999975	0.443228	0.387325
ZNF90	0.0447505	0.310763	0.999975	0.0178869	0.0345678
MAN1A1	0.0446022	0.444996	0.999975	0.700111	0.78976
P2RY14	0.0445091	1.99588	0.402816	0.0283343	0.0261973
KCNK6	0.0444159	0.844066	0.999975	0.350719	0.231387
AL445472.1	0.0442827	1.31772	0.935447	0.0211538	0.0142989
TBC1D15	0.0441633	0.768045	0.999975	0.49744	0.489272
AL137145.2	0.0441356	0.302158	0.999975	0.0240365	0.0463141
ZDHHC18	0.044111	1.38478	0.875413	0.0906945	0.0524039
AP001160.3	0.0440746	2.24139	0.262626	0.0168193	0.0146893
METTL4	0.0440411	1.26246	0.976712	0.0782822	0.0890467
MKI67	0.0439242	0.912302	0.999975	0.0520468	0.0346826
DCTN3	0.0438869	0.762137	0.999975	0.317789	0.391986
CDC26	0.0437889	1.16111	0.999975	0.21039	0.260484
NMT1	0.0436137	0.32129	0.999975	0.347914	0.497485
DENND2C	0.0435133	1.4346	0.835653	0.113698	0.0327479
PUS7L	0.0434692	0.837823	0.999975	0.351178	0.258197
PCED1A	0.0434211	0.29765	0.999975	0.0800658	0.101569
KCNK12	0.043343	1.06445	0.999975	0.0188005	0.00330654
TXNL4A	0.0432572	0.762498	0.999975	0.435719	0.501697
ZNF254	0.0432236	0.780013	0.999975	0.0922398	0.159142
MAP3K1	0.0431999	1.00214	0.999975	0.264516	0.276844
PHPT1	0.0431212	0.59286	0.999975	0.710596	0.657024
CAPN7	0.0429646	0.243147	0.999975	0.342574	0.318157
FAM177A1	0.042864	0.679226	0.999975	0.372982	0.526391
CHAC1	0.0427334	0.77807	0.999975	0.068409	0.0104023
SNRK	0.0427079	1.18585	0.999975	0.198108	0.265474
COQ4	0.0426078	1.09306	0.999975	0.161509	0.150418
RPN2	0.0425013	0.418402	0.999975	1.12534	1.06216
ZRSR2	0.0424738	0.341077	0.999975	0.162223	0.162702
COCH	0.0423677	1.05696	0.999975	0.0224972	0.00362501
VDAC3	0.0423593	0.203656	0.999975	0.350211	0.427992
PARM1	0.0423357	2.13113	0.322958	0.111423	0.00914031
FOXP1	0.042328	0.746005	0.999975	0.39656	0.434344
BRCA2	0.0422918	0.912577	0.999975	0.241907	0.15907
ZNF165	0.042177	1.11871	0.999975	0.048325	0.0272109
ZBTB44	0.0421715	0.970014	0.999975	0.207502	0.270554
CD99L2	0.042171	0.324278	0.999975	0.0648414	0.085329
AHCTF1	0.0421399	0.600659	0.999975	0.324428	0.38615
TEX9	0.0420376	1.77356	0.560415	0.061194	0.018183
AP1S3	0.0420008	1.94495	0.438638	0.0473479	0.0446128
TRMT11	0.0419946	0.315282	0.999975	0.131603	0.145543
CD82	0.041993	1.17705	0.999975	0.182995	0.235093
CAPN15	0.0419245	0.337244	0.999975	0.0736194	0.102073
ATP9B	0.0418694	0.308746	0.999975	0.29724	0.382315
FECH	0.0417926	0.30369	0.999975	0.0557729	0.0775395
KRT18	0.0417872	0.834112	0.999975	0.0260044	0.0123598
NDUFAF6	0.0417672	0.368434	0.999975	0.177382	0.0966847
AP001160.1	0.0417137	1.22526	0.999975	0.114256	0.0285024
MESD	0.04171	0.790719	0.999975	0.57489	0.715268
WDR27	0.0417009	0.284451	0.999975	0.0585251	0.0583572
ANKRD52	0.0416951	0.295284	0.999975	0.0428358	0.0663695
EML6	0.0416934	1.54026	0.746615	0.0225568	0.0130109
CKAP2	0.0416292	0.838278	0.999975	0.186096	0.257806
NEK8	0.0414384	1.01279	0.999975	0.0378773	0.0273721
ECI1	0.0413327	1.08186	0.999975	0.285788	0.300265
RAP2C	0.0412603	0.29687	0.999975	0.232831	0.318173
ZBTB38	0.0408675	0.650469	0.999975	0.77384	0.552518
ASPM	0.0407728	0.690492	0.999975	0.0267453	0.0157022
TMEM160	0.0406568	0.838344	0.999975	0.383137	0.451829
ZDHHC23	0.0406323	1.6839	0.627815	0.0401704	0.0059922
BAG4	0.0406305	1.17368	0.999975	0.12625	0.182212
TARBP1	0.0405599	0.301572	0.999975	0.101837	0.140892
NAP1L4	0.0405225	0.850488	0.999975	0.459019	0.559782
AP3S1	0.040497	0.751509	0.999975	0.285828	0.310281
ARID3B	0.0402247	1.18547	0.999975	0.10117	0.0779975
ZNF791	0.0402208	0.680014	0.999975	0.402407	0.436487
PTPN22	0.0402112	0.823127	0.999975	0.165725	0.156839
HLA-DOB	0.0401928	1.41293	0.855639	0.0675681	0.0203245
HTATIP2	0.040166	0.290993	0.999975	0.15813	0.252284
LINC02576	0.0401544	1.36168	0.893526	0.143531	0.00799324
SMARCB1	0.0400228	0.758884	0.999975	0.305262	0.335353
GALNS	0.0399146	0.298318	0.999975	0.0745081	0.0889187
CD19	0.0398075	0.96593	0.999975	0.0715391	0.0196734
FBH1	0.0397787	1.10674	0.999975	0.221632	0.176466
FAM98B	0.0396223	1.37592	0.880306	0.147191	0.158914
SSSCA1	0.0396154	0.721199	0.999975	0.185401	0.169601
PKIG	0.0395222	0.766138	0.999975	0.0489645	0.0434002
OGFOD3	0.0395099	1.06178	0.999975	0.145528	0.144167
SEC23B	0.0394392	0.982219	0.999975	0.234723	0.212316
NT5DC2	0.0391558	1.16089	0.999975	0.197692	0.0701255
USP1	0.0390493	0.998335	0.999975	0.192783	0.283692
COPS9	0.0390441	0.558919	0.999975	0.501895	0.66406
ASXL1	0.0390415	0.688936	0.999975	0.582804	0.513994
ARID3A	0.0388909	0.710414	0.999975	0.259979	0.296849
EIF5A	0.038881	0.465534	0.999975	0.641784	0.831026
AP5Z1	0.0388803	0.391601	0.999975	0.163918	0.150949
SLBP	0.0388778	0.7975	0.999975	0.269111	0.396002
ZNF107	0.0387727	1.38725	0.87442	0.150708	0.113476
MIS18A	0.0387598	1.14766	0.999975	0.0701038	0.0712071
LAMP5	0.0386693	1.62433	0.675182	0.0289968	0.0144639
CCR5	0.0385285	0.251457	0.999975	0.0637621	0.133375
TMEM25	0.0384089	1.12474	0.999975	0.0210904	0.0237272
CMSS1	0.0384087	1.44664	0.825499	0.211331	0.209857
GOT2	0.0383986	0.818989	0.999975	0.120429	0.164998
GGH	0.0382863	1.41487	0.854033	0.0708084	0.031405
PPIP5K2	0.0381795	0.721385	0.999975	0.377395	0.464052
LINC02158	0.0381642	2.0786	0.352846	0.0307791	0.0188352
CD24	0.038162	1.09529	0.999975	0.0263316	0.0192015
LRBA	0.038141	0.90216	0.999975	0.270911	0.176459
KCNA3	0.0381241	1.94077	0.441639	0.0745292	0.00457737
FAM136A	0.0380942	1.52682	0.757851	0.278169	0.260849
MIAT	0.0379415	0.596356	0.999975	0.163315	0.0316437
NUP210	0.0379314	1.20265	0.999975	0.109084	0.0812817
DUSP28	0.0378884	0.65282	0.999975	0.135268	0.191726
UHRF2	0.0378507	0.814859	0.999975	0.243895	0.223345
CENPM	0.0377607	1.58355	0.710047	0.0448711	0.0204184
ZNF250	0.0377336	0.58845	0.999975	0.0850924	0.0590898
HSD17B10	0.0377105	0.940688	0.999975	0.247	0.305176
BLOC1S4	0.03771	0.33299	0.999975	0.12274	0.187769
ASCC3	0.037687	0.800555	0.999975	0.345861	0.418614
ARF4	0.03765	0.499444	0.999975	0.995277	0.98668
PRRC1	0.0375794	1.4524	0.820671	0.1564	0.143577
MTIF3	0.0375652	0.795451	0.999975	0.426556	0.435275
APTX	0.0374619	0.916399	0.999975	0.15866	0.173116
KATNAL1	0.0374613	1.47875	0.79897	0.0283651	0.0293726
BTAF1	0.037459	0.276586	0.999975	0.48209	0.449911
NPIPB5	0.0374263	0.585893	0.999975	0.518394	0.477602
STN1	0.0373323	0.352047	0.999975	0.0676417	0.0773842
TSEN54	0.0373205	0.269776	0.999975	0.0638937	0.0899566
HIBCH	0.0372849	0.69737	0.999975	0.205643	0.190306
POLB	0.0371184	1.19288	0.999975	0.157824	0.207129
MZT2A	0.0371007	0.700812	0.999975	0.468567	0.372058
B9D1	0.0370805	0.960628	0.999975	0.100423	0.0067475
PGBD5	0.0370749	0.259965	0.999975	0.0322185	0.0575804
EBPL	0.0369894	0.877718	0.999975	0.16142	0.151807
NDUFS6	0.0369078	0.545064	0.999975	0.702354	0.752073
NT5DC1	0.0368483	1.51646	0.76782	0.145161	0.105358
ISCA1	0.0367779	0.854123	0.999975	0.237286	0.285838
CTTN	0.0366869	1.23769	0.998122	0.00970036	0.0083271
RWDD2B	0.0366638	1.58557	0.70787	0.0425324	0.0367351
ANKMY1	0.0366376	0.262072	0.999975	0.0444137	0.07414
BTN3A3	0.0364604	1.05237	0.999975	0.132667	0.111239
SP100	0.0364416	0.44446	0.999975	0.832893	1.26794
TAF1C	0.0363802	0.930995	0.999975	0.0820738	0.0812945
LMO4	0.0362514	0.530762	0.999975	0.637276	0.801326
RPUSD3	0.0362466	0.300828	0.999975	0.11655	0.124825
ISOC2	0.0361413	0.828776	0.999975	0.257835	0.19915
DLGAP1-AS1	0.0361077	0.931842	0.999975	0.116522	0.0893399
AP000766.1	0.0358443	1.12527	0.999975	0.0387545	0.0379933
SYNE3	0.0358292	1.08493	0.999975	0.145773	0.0584363
DYRK4	0.0358147	0.260104	0.999975	0.106004	0.137471
SMPD3	0.0357254	1.26822	0.973604	0.0295974	0.0113028
DCAF15	0.0357146	2.17275	0.298691	0.133955	0.113459
LINC00513	0.0356114	0.917097	0.999975	0.297509	0.243489
ZNF581	0.0355512	0.887097	0.999975	0.168947	0.174439
PMM2	0.0354959	0.95436	0.999975	0.315885	0.323697
PILRB	0.0354215	1.04478	0.999975	0.205895	0.179751
TLK1	0.0353748	0.728478	0.999975	0.408637	0.365801
PIK3CG	0.035351	0.621624	0.999975	0.319103	0.319379
ATP5ME	0.0352507	0.416896	0.999975	1.09452	1.14784
KAT7	0.0352286	0.288143	0.999975	0.188045	0.262717
ATG12	0.0351881	0.846703	0.999975	0.431936	0.557705
MTRNR2L12	0.0351377	1.08866	0.999975	0.0429139	0.0751674
PSMD7	0.0351358	0.521337	0.999975	0.557552	0.659258
FBXW5	0.0351034	1.17918	0.999975	0.346272	0.390863
MTRNR2L8	0.0350813	1.02565	0.999975	0.0324612	0.0376481
ZHX2	0.0350559	0.275728	0.999975	0.118877	0.108525
RIMKLB	0.0349984	0.232251	0.999975	0.0725491	0.114718
COL4A3	0.0349745	1.36109	0.894228	0.0356147	0.00215816
SH2B2	0.0349424	1.53115	0.753067	0.0631785	0.0438603
BACH2	0.0348598	0.960953	0.999975	0.0292008	0.0219958
CSNK1G3	0.0348364	0.701512	0.999975	0.247962	0.28972
ENGASE	0.0348057	0.253376	0.999975	0.188417	0.16947
UQCRH	0.0347386	0.377053	0.999975	0.977745	1.25514
NAXE	0.0346658	1.25488	0.982044	0.228217	0.222954
SHCBP1	0.0346588	1.31304	0.939057	0.0422734	0.0624856
GYS1	0.0345772	0.24624	0.999975	0.114369	0.0590162
STOML2	0.0345192	0.773417	0.999975	0.237445	0.296818
NRDC	0.0344829	0.407987	0.999975	0.714309	0.751497
LRRC26	0.0344572	1.39995	0.864081	0.00635791	0.00322996
SLC1A4	0.0344546	1.27179	0.970983	0.217431	0.209428
MTERF4	0.0344312	0.600392	0.999975	0.195726	0.223835
H2AFV	0.0343915	0.539375	0.999975	0.619669	0.749772
TOX2	0.0343557	1.35651	0.899006	0.0201746	0.00555525
NSD2	0.0343402	1.04726	0.999975	0.140969	0.156418
JMJD4	0.0343053	1.6556	0.651812	0.0752376	0.0761517
PTPN2	0.0343008	0.721554	0.999975	0.833484	0.725085
SCAMP4	0.0341906	0.243035	0.999975	0.208229	0.288656
EPHA1	0.0341723	2.06482	0.362142	0.00809251	0.00542293
UFD1	0.0340906	0.651996	0.999975	0.326933	0.387487
LINC00449	0.0337725	2.01055	0.394901	0.00891429	0.00479819
SRPK1	0.0336723	0.903277	0.999975	0.179685	0.208677
SH3PXD2A	0.0336563	0.247718	0.999975	0.104341	0.0928678
STIM2	0.0336048	0.615998	0.999975	0.298113	0.314319
C12orf65	0.0334883	0.892915	0.999975	0.208289	0.226018
TAF1B	0.0334127	0.249662	0.999975	0.102896	0.130563
ENOX2	0.0333737	0.244051	0.999975	0.121048	0.163744
COX14	0.0333185	0.652554	0.999975	0.32176	0.439242
DCTPP1	0.0332623	0.978551	0.999975	0.0935617	0.169394
S100P	0.0332075	0.224606	0.999975	0.0142341	0.0295678
C19orf53	0.0331945	0.530235	0.999975	0.657224	0.870077
SOS1	0.0331393	0.942651	0.999975	0.371153	0.360457
TMEM138	0.0331017	0.277334	0.999975	0.123422	0.148282
TBL3	0.0330915	1.98076	0.412998	0.0816877	0.07717
AC138028.1	0.0329156	2.01225	0.394054	0.0195457	0.0213541
PPP2R5C	0.0329092	0.506009	0.999975	0.566067	0.612565
COMMD1	0.0328815	0.807498	0.999975	0.276873	0.341214
MRPL51	0.0328586	0.542926	0.999975	0.412839	0.518099
AL356488.3	0.0328528	0.217994	0.999975	0.0551565	0.0786113
TRIO	0.0327439	0.301107	0.999975	0.234319	0.325383
EXOC4	0.032695	0.671569	0.999975	0.270972	0.288117
TUFM	0.032677	0.521445	0.999975	0.603164	0.78018
NR2C2	0.0326515	0.218411	0.999975	0.114521	0.157593
CHCHD2	0.0326337	0.280627	0.999975	1.38015	1.61687
TUBD1	0.0325845	0.261251	0.999975	0.11928	0.104334
TFEB	0.0325654	0.978953	0.999975	0.165343	0.221558
LDLR	0.0325157	0.584091	0.999975	0.096108	0.145313
MAP3K9	0.0324976	0.989225	0.999975	0.156398	0.0200817
TENT4A	0.0322888	0.741417	0.999975	0.21534	0.2076
C11orf68	0.0322682	0.267865	0.999975	0.074517	0.0996426
VPS51	0.0322596	0.987954	0.999975	0.313398	0.345918
STARD4	0.0322263	0.419283	0.999975	0.12593	0.255506
PYCARD-AS1	0.0322246	0.961943	0.999975	0.0353951	0.0698148
NDUFB10	0.0322211	0.488834	0.999975	0.666446	0.728585
MON2	0.0321371	0.751853	0.999975	0.422138	0.390058
DGCR8	0.0321057	0.259917	0.999975	0.0677033	0.0918588
VASH1-AS1	0.0320378	1.9332	0.447383	0.0238974	0.0357948
A1BG	0.031982	0.678398	0.999975	0.2798	0.175877
METTL3	0.0319036	0.243973	0.999975	0.0864749	0.101489
SLC39A4	0.0318285	1.4906	0.788166	0.129985	0.126434
HIVEP1	0.031719	0.430214	0.999975	0.315431	0.36537
ANKRD35	0.0317113	1.50913	0.772728	0.029137	0.0300448
MAX	0.0315012	0.618158	0.999975	0.325178	0.432333
CSNK1E	0.0314783	0.297019	0.999975	0.305246	0.223038
CTC1	0.0314449	1.79888	0.541915	0.0553015	0.0376048
VCP	0.0313877	0.548815	0.999975	0.873643	0.916476
FAIM	0.0313374	1.42697	0.843094	0.0461483	0.0540294
ABCF3	0.0313294	1.00318	0.999975	0.130646	0.138393
MRPS18C	0.0312443	0.962016	0.999975	0.289097	0.350066
AC124319.2	0.0312289	1.91782	0.456553	0.0278025	0.0209936
PTGDS	0.0312286	0.210626	0.999975	0.0613496	0.0748787
LPCAT4	0.0311761	0.8532	0.999975	0.0510025	0.0360079
ORMDL3	0.0311614	0.74035	0.999975	0.0911768	0.101914
TMEM168	0.0310956	0.495271	0.999975	0.094567	0.168997
AC003681.1	0.0309616	1.02432	0.999975	0.0711281	0.132476
B3GALNT2	0.0309167	0.78831	0.999975	0.131531	0.109937
AP000911.1	0.0309038	1.56972	0.719222	0.0552565	0.0586297
MCTP2	0.0308573	0.683886	0.999975	0.132685	0.0527023
TERF1	0.0308556	0.474304	0.999975	0.269014	0.35116
LCORL	0.030855	0.711743	0.999975	0.326317	0.362522
RELL1	0.0307895	1.27221	0.970866	0.0901677	0.106968
MED31	0.0307602	1.02678	0.999975	0.138683	0.127344
TOMM70	0.0307413	0.774292	0.999975	0.152751	0.207584
TSHZ2	0.030716	1.20119	0.999975	0.0495808	0.0042583
TAPBPL	0.0307138	1.0676	0.999975	0.175856	0.118932
PSMG1	0.0306723	0.226297	0.999975	0.119832	0.171453
POLR3H	0.0306317	1.65498	0.652184	0.100767	0.128077
CERK	0.0305877	0.732077	0.999975	0.221343	0.331557
CKAP4	0.0305792	0.634373	0.999975	0.224174	0.124666
NDUFAF5	0.0305736	0.242237	0.999975	0.0912197	0.123455
RSL24D1	0.0305681	0.46164	0.999975	0.689455	0.789495
C2orf42	0.0303961	1.13248	0.999975	0.0452939	0.0417898
SLC41A1	0.0303682	1.53182	0.7526	0.0740712	0.11919
GTF3C2	0.0303101	0.803376	0.999975	0.10776	0.100384
DOCK5	0.030309	0.459727	0.999975	0.153689	0.22245
ZNF529-AS1	0.0302822	1.60291	0.693464	0.0157213	0.0191617
U62317.5	0.0302577	0.728146	0.999975	0.0690613	0.053868
AL031731.1	0.0302575	1.87028	0.488531	0.00371272	0.00133791
FAM102A	0.0302469	1.13737	0.999975	0.0773754	0.0494407
INPP5F	0.0301991	0.899042	0.999975	0.0961715	0.123591
TNFRSF18	0.0301761	1.18929	0.999975	0.122136	0.0735253
C15orf41	0.0301365	0.981176	0.999975	0.0410472	0.0605659
DNAJC16	0.0300672	0.727517	0.999975	0.0981919	0.131605
LSM7	0.0299986	0.416677	0.999975	0.581377	0.679454
HIST1H2BH	0.0299521	0.873136	0.999975	0.0378687	0.0257614
UBAP1L	0.0298964	1.77137	0.561518	0.0179497	0.0261539
NCF1	0.0298468	0.470172	0.999975	0.717884	0.649393
ZBTB8OS	0.0298182	0.749854	0.999975	0.271659	0.266882
TES	0.0297185	0.461581	0.999975	0.463597	0.506438
RPS8	0.0297009	0.188258	0.999975	3.49684	3.90772
MRPL12	0.0296365	0.778674	0.999975	0.249941	0.242978
PDE6D	0.0295896	1.4526	0.820671	0.0971083	0.0762669
TBC1D10B	0.029587	1.38351	0.876031	0.166818	0.185612
HDDC3	0.0294768	1.23106	0.999975	0.117309	0.129936
FTX	0.029435	0.222487	0.999975	0.432706	0.455565
CCDC57	0.0293358	0.797581	0.999975	0.187477	0.189044
PUSL1	0.0293353	0.707601	0.999975	0.0818539	0.089215
B3GNTL1	0.0291928	1.49413	0.785411	0.0516579	0.042731
DNAJC10	0.0291334	0.268635	0.999975	0.508382	0.61351
ATXN2	0.0290884	0.63647	0.999975	0.319776	0.472149
NUP205	0.0290513	0.236522	0.999975	0.0855419	0.0974631
DND1	0.0290231	1.7895	0.549686	0.0200027	0.0123012
RPL7A	0.0290091	0.168754	0.999975	2.9793	3.30223
MDK	0.0289438	0.679118	0.999975	0.0572597	0.0458348
KHDRBS2	0.0289384	1.33266	0.922746	0.0202076	0.0077978
SLFN13	0.0289238	0.711072	0.999975	0.111734	0.0720044
ITPR3	0.0289226	0.828605	0.999975	0.0541125	0.0087465
HBS1L	0.0288505	0.841524	0.999975	0.253963	0.291721
N4BP3	0.028818	0.764264	0.999975	0.0438908	0.0182651
PPP1R2C	0.0288115	0.700477	0.999975	0.0198284	0.00341816
AC090907.2	0.0287465	1.7771	0.557862	0.00629669	0.00556442
TEX14	0.0287285	1.10266	0.999975	0.0487915	0.0460242
VWA5A	0.0286906	1.27553	0.96944	0.0508342	0.0489238
AC027031.2	0.0286451	0.187748	0.999975	0.037668	0.184313
ELOB	0.0285875	0.321263	0.999975	1.09015	1.10533
ATG14	0.0285696	1.05233	0.999975	0.146512	0.21259
AGPAT5	0.0285586	0.753412	0.999975	0.131881	0.23364
NQO1	0.0285379	1.48392	0.79349	0.0211999	0.0216746
MDN1	0.0285249	0.721708	0.999975	0.186025	0.194372
ZNF215	0.0285151	1.21915	0.999975	0.139413	0.00466229
AL031848.2	0.0284513	1.66672	0.643536	0.0165411	0.0173353
AL031963.3	0.0284309	1.69768	0.617736	0.0278997	0.0321502
SNRNP25	0.0283696	0.555969	0.999975	0.131629	0.20167
PSMB8	0.0282852	0.348668	0.999975	0.542775	0.587369
ODF3B	0.028285	0.892766	0.999975	0.322732	0.217995
LYG2	0.0282808	1.74813	0.580749	0.00527878	0.00504535
AC020915.3	0.0282502	1.32926	0.924858	0.0490708	0.0362452
LRP2BP	0.0281994	1.71119	0.609035	0.0498475	0.0377429
SLC35B1	0.0281311	0.615546	0.999975	0.275154	0.236675
AC092301.1	0.0281211	1.73665	0.58835	0.0107185	0.0118189
MFSD8	0.0280535	0.925617	0.999975	0.120296	0.120927
PRKD2	0.0280468	1.08704	0.999975	0.173355	0.0784651
RNGTT	0.0280335	0.652621	0.999975	0.181837	0.177436
DZANK1	0.0279995	1.71592	0.604971	0.0371855	0.0353188
HERC5	0.0279721	0.70836	0.999975	0.169807	0.232298
AC097376.2	0.0279564	0.196223	0.999975	0.159323	0.22365
AC245060.5	0.0279533	0.789085	0.999975	0.118048	0.0706788
TTN-AS1	0.0279456	0.204363	0.999975	0.0854967	0.0967277
RBFA	0.0278965	0.749047	0.999975	0.111578	0.148475
MRPL42	0.0278885	0.664312	0.999975	0.234458	0.271935
BLCAP	0.0278557	0.27721	0.999975	0.13259	0.176076
AL136454.1	0.0278195	1.58867	0.706028	0.0331362	0.0392084
VPS13A	0.0277918	0.857593	0.999975	0.248079	0.163817
CCDC85B	0.0277729	0.600246	0.999975	0.47409	0.695424
AKAP2	0.0276995	0.920266	0.999975	0.0887695	0.0240891
MDM4	0.0276815	0.382826	0.999975	0.611989	0.669686
ARL1	0.0276518	0.684671	0.999975	0.307046	0.309426
MRPS5	0.0275297	0.341048	0.999975	0.361968	0.377933
AC010642.2	0.0273622	1.05373	0.999975	0.128512	0.123647
CARS2	0.0273569	0.188455	0.999975	0.196939	0.263919
ZNF684	0.0273117	1.31447	0.938237	0.0373935	0.0386688
COL24A1	0.0272922	0.975496	0.999975	0.0151592	0.00598711
BTBD19	0.0272704	0.183484	0.999975	0.0778383	0.170681
RHEX	0.0272083	1.28265	0.963704	0.112493	0.00904279
PIK3CD-AS2	0.0271708	0.84871	0.999975	0.0431933	0.00342072
PPM1N	0.0271592	0.667327	0.999975	0.0642229	0.119634
BATF	0.0271429	0.7375	0.999975	0.126608	0.0604863
USO1	0.0270175	0.706626	0.999975	0.44739	0.417149
GPR18	0.0269832	1.25619	0.98051	0.0306721	0.0252369
KAT6B	0.0269766	0.699202	0.999975	0.354653	0.338952
BCAS4	0.0268802	1.05899	0.999975	0.0436196	0.0293665
NEMP1	0.0267915	0.234732	0.999975	0.0721928	0.11078
RPIA	0.0267353	0.862946	0.999975	0.133657	0.142156
MBNL3	0.0266613	1.59537	0.701277	0.104234	0.0938538
PPA2	0.0266351	0.193363	0.999975	0.186666	0.253875
EIF5B	0.0266273	0.501648	0.999975	0.975298	0.955475
PRIMPOL	0.0264292	1.23266	0.999975	0.0794072	0.0969995
MRPL28	0.026379	0.513193	0.999975	0.209435	0.290067
RBM6	0.0263656	0.234883	0.999975	0.598802	0.623352
PIK3C3	0.0263462	0.494394	0.999975	0.252378	0.267585
STRN4	0.0263235	0.232248	0.999975	0.146212	0.159453
ATP11B	0.0262939	0.514857	0.999975	0.369859	0.324755
MROH1	0.0262593	1.09303	0.999975	0.136326	0.148377
LSR	0.0262234	1.18866	0.999975	0.0589098	0.0133621
PPP3CC	0.0260369	0.904828	0.999975	0.106445	0.0919491
POLR1D	0.0260155	0.622337	0.999975	0.516817	0.650472
FCRL1	0.025983	1.09555	0.999975	0.0252069	0.0107571
ABCD2	0.0259752	0.743578	0.999975	0.0329631	0.00445228
FBRSL1	0.0259436	0.201927	0.999975	0.13177	0.137947
TMED4	0.0258615	0.565719	0.999975	0.487808	0.512093
KHDC1	0.0258367	1.51553	0.768508	0.0111679	0.00570598
MICAL3	0.0258315	0.873738	0.999975	0.0688292	0.0675074
CEP83	0.02581	0.69355	0.999975	0.167115	0.1686
RHOF	0.0258079	0.842199	0.999975	0.16278	0.144621
SEPHS1	0.0257251	0.813189	0.999975	0.110373	0.106786
AC078883.3	0.0257011	1.47927	0.798916	0.0171406	0.0156711
ORAI1	0.0256982	0.619823	0.999975	0.182012	0.24815
EHD3	0.0256894	1.55491	0.733244	0.0111465	0.00526399
ADRM1	0.0256768	0.176415	0.999975	0.418824	0.588466
MPP6	0.0256716	0.878086	0.999975	0.0449507	0.0219216
UBE2J2	0.0256261	0.995076	0.999975	0.246513	0.264007
TSHR	0.025585	0.796225	0.999975	0.063586	0.00308963
ZNF672	0.0255846	0.158231	0.999975	0.191182	0.210179
EDEM2	0.0255801	0.89352	0.999975	0.212776	0.1761
BTD	0.0255651	0.241174	0.999975	0.090607	0.105866
FO393401.1	0.025553	1.28973	0.957954	0.0877066	0.0877384
GOSR2	0.0255501	0.725464	0.999975	0.262459	0.229433
SDHA	0.0254782	0.691538	0.999975	0.282814	0.260516
NDUFB6	0.0254423	0.640591	0.999975	0.249072	0.325753
CNST	0.0254309	0.731895	0.999975	0.165895	0.210731
HOOK1	0.0253695	0.852347	0.999975	0.0543166	0.00600275
SSNA1	0.0253524	0.594729	0.999975	0.345603	0.416568
ZP3	0.0253419	0.77953	0.999975	0.0400189	0.0418368
ANAPC7	0.0252959	0.203159	0.999975	0.110483	0.16067
STK19	0.0252918	0.749657	0.999975	0.11799	0.163234
OXCT1	0.0252818	0.874598	0.999975	0.0649755	0.0951899
ZNF587	0.025251	0.983713	0.999975	0.181512	0.111641
AC007384.1	0.0252124	0.883249	0.999975	0.218347	0.0560396
VPS8	0.0251805	0.186386	0.999975	0.160056	0.218636
POC5	0.0251374	1.10069	0.999975	0.0499378	0.0533413
SMPDL3B	0.0250605	1.33808	0.917714	0.0905847	0.00549618
TRIM25	0.0250461	0.694431	0.999975	0.160981	0.191334
MHENCR	0.02494	0.796391	0.999975	0.0490315	0.038065
POMGNT1	0.0249315	0.214126	0.999975	0.0716374	0.106325
PPA1	0.0249214	0.238602	0.999975	0.606274	0.572998
QPCTL	0.0249018	1.53971	0.74716	0.0216618	0.0218349
AC008074.3	0.0248824	0.742943	0.999975	0.0986559	0.0630277
APRT	0.0248409	0.321686	0.999975	0.648318	0.913948
DDX51	0.0247892	0.780147	0.999975	0.114165	0.114225
BLNK	0.024782	0.322014	0.999975	0.334855	0.43134
WBP1	0.0247807	0.763296	0.999975	0.0280907	0.0220466
SMIM4	0.0247419	0.174688	0.999975	0.174278	0.209291
ERCC3	0.0246614	1.12013	0.999975	0.11387	0.145843
CYP4F3	0.0246223	1.50118	0.777941	0.00840574	0.0129345
AL021368.2	0.0245985	0.774618	0.999975	0.0509815	0.0637247
FBXL22	0.0245786	0.934092	0.999975	0.0616536	0.0173923
NUS1	0.0245687	0.639526	0.999975	0.261969	0.276862
UBE2H	0.0245562	0.502319	0.999975	0.577893	0.573931
GRAMD1C	0.0244877	0.793925	0.999975	0.021389	0.00287874
C11orf95	0.0244871	1.51258	0.771168	0.0276766	0.0265109
BMS1	0.0244644	0.818901	0.999975	0.189479	0.267073
BTN2A2	0.0244614	0.180309	0.999975	0.151249	0.162714
SNX20	0.0244303	1.22771	0.999975	0.0892718	0.0868568
AIP	0.0243391	0.747829	0.999975	0.272148	0.341862
PTCRA	0.024254	0.487055	0.999975	0.0505325	0.0941048
KDM5C	0.0242161	0.790084	0.999975	0.187411	0.197681
C21orf2	0.0242034	0.89296	0.999975	0.174415	0.175767
INTS8	0.0241918	0.623451	0.999975	0.129431	0.12177
BTBD9	0.0241489	0.725923	0.999975	0.0582005	0.0646316
PSMB8-AS1	0.0241085	0.958929	0.999975	0.161454	0.124184
SMARCA2	0.024098	0.148318	0.999975	0.548045	0.721961
LYRM7	0.0240689	0.450371	0.999975	0.103317	0.129679
BCR	0.0240139	0.965619	0.999975	0.0734608	0.0587551
SEMA4B	0.0240027	0.638075	0.999975	0.043116	0.0150381
AC119396.1	0.0240026	0.927659	0.999975	0.0137615	0.00510884
ACYP2	0.0239931	0.665077	0.999975	0.196178	0.166281
HPS4	0.0239618	0.182695	0.999975	0.158226	0.248367
AC079601.1	0.0239518	1.48098	0.796544	0.00505987	0.00532684
SLCO5A1	0.0239313	0.671338	0.999975	0.0470225	0.00316837
APCDD1	0.0239249	1.4602	0.816322	0.00778703	0.0219088
AC040977.1	0.0239163	1.47773	0.800057	0.023047	0.0170494
AC099524.1	0.0238404	1.45188	0.820992	0.0363959	0.0264647
LINC00865	0.0237977	0.1608	0.999975	0.0207673	0.0878963
MAPK8IP3	0.0237616	0.195798	0.999975	0.12604	0.134842
ERGIC2	0.0236221	0.607717	0.999975	0.417696	0.351231
ZNF101	0.0235403	0.752098	0.999975	0.0708153	0.0529583
SMIM20	0.0235294	0.669005	0.999975	0.202453	0.247064
MTHFSD	0.023514	1.03515	0.999975	0.0450552	0.0592282
LBR	0.0235015	0.421345	0.999975	0.358654	0.579724
TCEANC	0.0234657	1.13951	0.999975	0.0238436	0.0271797
HID1	0.0234472	1.33536	0.920727	0.113412	0.00315022
UNC45A	0.0234327	1.3725	0.883054	0.151288	0.152576
TRPC4AP	0.0234198	0.92104	0.999975	0.244098	0.252706
IL21R	0.0233732	0.493193	0.999975	0.0744903	0.0481345
MED8	0.023251	0.866758	0.999975	0.243374	0.251581
ROBO3	0.0232431	0.120746	0.999975	0.0537091	0.111351
PEX16	0.0231749	0.923654	0.999975	0.168832	0.173253
MMADHC	0.0231709	0.645421	0.999975	0.345395	0.43322
POLE	0.0231505	1.34871	0.907361	0.048224	0.0520516
UAP1	0.0231327	0.360963	0.999975	0.403836	0.378404
FAM174A	0.0231272	1.18573	0.999975	0.105284	0.0956614
PHC3	0.023111	0.371938	0.999975	0.310121	0.329065
SETDB2	0.0231017	0.639334	0.999975	0.301215	0.195338
NTHL1	0.0230759	0.634	0.999975	0.0757535	0.066891
AL078590.2	0.0230579	1.34793	0.90814	0.0305508	0.0102712
CUL4B	0.0229904	1.07448	0.999975	0.152105	0.221364
TSTA3	0.0229608	0.689421	0.999975	0.182097	0.208944
CEP152	0.0229272	0.654283	0.999975	0.107647	0.0854969
FBXL18	0.0229264	1.37929	0.878682	0.024164	0.0290677
BMP8B	0.022877	0.838478	0.999975	0.0180952	0.00877461
BEND4	0.022868	0.992558	0.999975	0.0235998	0.00365055
ABCA10	0.0228496	1.39484	0.867028	0.00650224	0.00242966
ATP5MC1	0.0227772	0.392358	0.999975	0.44816	0.524176
ZNF775	0.0227468	0.775972	0.999975	0.0259154	0.0260126
GBF1	0.0227024	0.779699	0.999975	0.177916	0.178014
PRSS21	0.0226898	0.854436	0.999975	0.0292084	0.01275
TMEM154	0.022686	0.514457	0.999975	0.185458	0.205222
ECPAS	0.0225796	0.656166	0.999975	0.27555	0.286725
FAM104B	0.022552	1.15478	0.999975	0.0697932	0.0741786
AKAP9	0.0225455	0.293089	0.999975	1.28345	1.03941
ABCA5	0.0225422	0.885148	0.999975	0.119309	0.0449961
EPHB1	0.0225112	1.13059	0.999975	0.00859394	0.00632454
SEMA4A	0.0224857	0.601787	0.999975	0.181065	0.119113
C15orf61	0.0224547	1.02855	0.999975	0.12163	0.0960457
ARMH1	0.0224481	0.184268	0.999975	0.0444877	0.111589
TRAPPC6B	0.0224057	0.165667	0.999975	0.191336	0.223506
CDKN2D	0.0223928	0.634049	0.999975	0.102399	0.113257
PAICS	0.0223876	0.633138	0.999975	0.178371	0.198914
AL512306.3	0.0223245	0.772641	0.999975	0.0151874	0.00544725
EXOSC1	0.0222594	0.624488	0.999975	0.185843	0.19164
OAF	0.0222513	1.26894	0.972873	0.0327035	0.0318271
BUD31	0.0222505	0.52334	0.999975	0.450048	0.604247
AL365203.2	0.0221997	1.35611	0.899417	0.0344925	0.0340765
AC007114.1	0.0221541	0.701678	0.999975	0.0180313	0.0215842
CADPS2	0.0221475	1.11322	0.999975	0.123071	0.0312834
BABAM1	0.0221447	0.528464	0.999975	0.235952	0.271441
MPND	0.022132	1.34807	0.90814	0.117732	0.100417
TULP3	0.0220917	1.35739	0.898057	0.0383697	0.0406392
SDF4	0.0220912	0.515893	0.999975	0.516396	0.56094
DHRS1	0.0220871	0.832102	0.999975	0.122494	0.106096
NARS2	0.0220789	1.14825	0.999975	0.0755161	0.0749972
TVP23C	0.0220692	0.787409	0.999975	0.0888932	0.0809181
NAPSA	0.0220639	0.681402	0.999975	0.0138994	0.00768936
TNFRSF13C	0.0220481	0.482009	0.999975	0.144417	0.275526
EBLN3P	0.0220243	0.399278	0.999975	0.297774	0.296492
CASTOR3	0.022019	1.2838	0.96275	0.0440756	0.0309162
MTX2	0.0220029	1.18642	0.999975	0.126735	0.107737
HINT2	0.0219886	0.700112	0.999975	0.240004	0.22849
LY6E	0.0219586	0.210892	0.999975	0.563685	0.593992
CMC2	0.0219146	0.651528	0.999975	0.264189	0.326264
CXorf40A	0.0219059	1.32989	0.924436	0.0740974	0.0542161
LSM2	0.0218434	0.150864	0.999975	0.239377	0.331422
COX18	0.021809	0.605164	0.999975	0.164007	0.111763
SAMM50	0.0217895	0.620887	0.999975	0.151973	0.193993
CISD2	0.0217765	0.462339	0.999975	0.407263	0.412011
ERCC4	0.0217532	0.155462	0.999975	0.0935159	0.118252
TGIF2	0.0217417	0.713221	0.999975	0.214681	0.248644
NADK	0.021716	0.132003	0.999975	0.118261	0.179455
C22orf46	0.021714	1.03505	0.999975	0.104212	0.101973
MBTD1	0.0217127	0.153976	0.999975	0.0943807	0.140151
PIP4K2C	0.0217008	1.30233	0.947345	0.0417799	0.0456216
SLC20A1	0.0216514	0.170808	0.999975	0.503345	0.690222
LMF1	0.0216379	1.32421	0.9298	0.0947137	0.115399
SGO1	0.021632	0.646867	0.999975	0.0154411	0.0165673
NFE2L1	0.0216171	0.234802	0.999975	0.232548	0.329072
MAP4	0.021551	0.428929	0.999975	0.380228	0.564932
ACADVL	0.0215416	0.398301	0.999975	0.722894	0.663898
AC245014.3	0.021512	0.30992	0.999975	0.340501	0.461663
SLC27A5	0.0215	0.428091	0.999975	0.0520077	0.0738664
ATG2A	0.0214767	0.636974	0.999975	0.173744	0.165966
PET100	0.0214368	0.371329	0.999975	0.546951	0.515315
TULP4	0.0214056	0.170016	0.999975	0.296943	0.312793
XYLT2	0.0214017	1.32209	0.930649	0.0169608	0.0210797
ADAMTS6	0.0213675	0.860808	0.999975	0.0131781	0.00926311
COP1	0.0213416	0.722979	0.999975	0.244991	0.255768
TMEM52	0.0213069	0.607001	0.999975	0.00733743	0.00475879
FBXL19	0.0212878	1.27035	0.971959	0.0461712	0.0534973
LYPLA2	0.0212756	0.933593	0.999975	0.14073	0.170821
NCOA2	0.0212734	0.44563	0.999975	0.309717	0.296683
CEP57	0.0212355	0.461747	0.999975	0.31205	0.378536
BRPF1	0.0212099	0.78723	0.999975	0.0815443	0.115983
MPV17L2	0.0211999	0.713465	0.999975	0.0872584	0.078216
AC135782.3	0.0211988	0.512378	0.999975	0.0152627	0.00329905
METTL5	0.0211799	0.717982	0.999975	0.221858	0.256742
PEX14	0.0211786	1.12122	0.999975	0.047924	0.0513403
C1RL-AS1	0.0211604	1.2373	0.998122	0.0195955	0.0196705
R3HCC1	0.0211602	0.639612	0.999975	0.155712	0.176908
MRPS34	0.0211442	0.427357	0.999975	0.466342	0.467094
CDK17	0.0211422	0.456799	0.999975	0.227434	0.22933
CHST12	0.0211164	0.519766	0.999975	0.207052	0.1392
RNF215	0.0210873	1.30129	0.948112	0.0394523	0.0427503
COA4	0.0210691	0.154949	0.999975	0.215725	0.295806
ODF2L	0.0210235	0.576266	0.999975	0.242968	0.297024
CLEC11A	0.0210207	0.108911	0.999975	0.0767578	0.0970158
ROMO1	0.0210127	0.343985	0.999975	0.68992	0.583298
UGGT1	0.0210108	0.609756	0.999975	0.194707	0.260754
CNOT1	0.020928	0.514455	0.999975	0.400781	0.538351
DNAJC27-AS1	0.0208764	1.29015	0.957954	0.00989675	0.0180454
LINC02384	0.0208304	0.809778	0.999975	0.113125	0.0104286
SCN2A	0.0208071	0.610105	0.999975	0.00547318	0.00172854
CCSER1	0.0207683	0.703023	0.999975	0.0394928	0.0286341
DR1	0.020761	0.340231	0.999975	0.287955	0.482123
AC084782.1	0.02076	1.27769	0.967448	0.0032998	0.00192796
HIST1H2BC	0.0207261	0.752252	0.999975	0.10242	0.0927319
MYCBP	0.0206985	0.784967	0.999975	0.121629	0.106696
M1AP	0.0206933	1.26192	0.976938	0.0175879	0.0318351
NDUFB4	0.0206771	0.341004	0.999975	0.582683	0.657903
TRIB2	0.0206595	0.645572	0.999975	0.053969	0.0272474
AL022328.3	0.0206142	0.608563	0.999975	0.0200964	0.0169551
NCAPH2	0.0205338	0.451004	0.999975	0.125112	0.0947315
SLC9A7	0.0205148	0.854665	0.999975	0.0697155	0.100295
PDHX	0.0205061	0.90456	0.999975	0.116989	0.118607
PRMT5-AS1	0.020433	1.25355	0.982934	0.00964168	0.0234185
AC025181.2	0.0203539	0.637367	0.999975	0.0714276	0.0471353
GTF3A	0.0203401	0.263205	0.999975	0.704924	0.8843
PAXX	0.0203354	0.164898	0.999975	0.391031	0.48834
GOLGA5	0.0203219	0.464872	0.999975	0.208046	0.181516
C18orf21	0.0202985	0.956311	0.999975	0.10156	0.100151
ALG2	0.0202892	0.522986	0.999975	0.253319	0.251516
PAIP2B	0.0202708	1.02684	0.999975	0.0857775	0.0257643
CCNDBP1	0.0202334	0.403048	0.999975	0.275846	0.346981
TXNL4B	0.0202217	1.08512	0.999975	0.0758401	0.0673883
CDC6	0.0202113	0.558605	0.999975	0.0272605	0.0131399
LSM10	0.0201728	0.505301	0.999975	0.312291	0.349909
EIF3J	0.0201633	0.329768	0.999975	0.916506	1.02506
UBXN4	0.020151	0.324511	0.999975	1.05873	1.12233
EGLN3	0.0201405	0.402056	0.999975	0.0863416	0.0805891
RYR3	0.0201211	0.600883	0.999975	0.00648204	0.00223444
MSTO1	0.0201104	1.17448	0.999975	0.0543718	0.0535928
ZNF432	0.0200359	0.470209	0.999975	0.0686263	0.0690909
MSL3	0.0200279	0.455307	0.999975	0.406073	0.483483
USP8	0.0199062	0.344425	0.999975	0.701044	0.839503
DNAAF2	0.0198985	0.716786	0.999975	0.0965564	0.106481
BAD	0.0198978	0.53743	0.999975	0.201322	0.205144
PRKCZ	0.0198469	0.477334	0.999975	0.0400836	0.0240188
CCZ1B	0.0198215	0.231112	0.999975	0.138407	0.111831
TTC21A	0.0198052	1.04362	0.999975	0.0165548	0.024917
KANSL1	0.01975	0.252039	0.999975	0.753911	0.649298
E2F5	0.0197311	0.935219	0.999975	0.0426485	0.00916902
CERCAM	0.0197179	0.841206	0.999975	0.121415	0.0294894
PAWR	0.0197148	0.77775	0.999975	0.0548168	0.012395
C19orf25	0.019712	0.195545	0.999975	0.232477	0.277295
FAM213B	0.0196893	1.17085	0.999975	0.0299014	0.0364974
ATG4A	0.0196504	0.794341	0.999975	0.120795	0.0887884
EAF2	0.019647	0.402806	0.999975	0.390048	0.248804
CCNC	0.0196306	0.495379	0.999975	0.356754	0.365243
RNF113A	0.0195921	0.567932	0.999975	0.211608	0.151101
SGCE	0.0195238	0.432469	0.999975	0.00960363	0.00349028
KCTD3	0.0194832	0.42295	0.999975	0.0560029	0.0571437
SLC16A7	0.0194619	0.650733	0.999975	0.0708536	0.0465988
ACOT8	0.0194424	0.965056	0.999975	0.0970408	0.0818859
TMEM214	0.0194224	0.793293	0.999975	0.233449	0.167308
YIPF2	0.0193418	0.518423	0.999975	0.169129	0.137381
AC008771.1	0.0193363	1.09972	0.999975	0.0145515	0.0117333
FCRL3	0.0193312	0.429827	0.999975	0.0158185	0.0151922
CREB3	0.0192902	0.544587	0.999975	0.275978	0.272401
AP000787.1	0.0192477	1.17965	0.999975	0.0244463	0.0360733
GOLGA3	0.0192202	0.519109	0.999975	0.47578	0.400478
ZNF131	0.0192057	0.402058	0.999975	0.289226	0.417557
PYCR1	0.0191988	1.04603	0.999975	0.131618	0.00722894
ACTR3C	0.0191769	0.835347	0.999975	0.045683	0.0105402
TBCEL	0.0191438	0.803895	0.999975	0.198151	0.0461633
CCDC121	0.0191131	1.1471	0.999975	0.0347337	0.0403059
WDR4	0.019058	0.943488	0.999975	0.0454488	0.0664354
TMF1	0.019039	0.29207	0.999975	0.647715	0.7703
AL021707.6	0.0190338	0.714951	0.999975	0.0619736	0.050725
ASIP	0.0190217	0.70227	0.999975	0.0131072	0.0129646
ANKRD33B	0.0190122	0.794231	0.999975	0.0812579	0.0162959
ARHGAP44	0.0190029	1.16131	0.999975	0.0107411	0.00769807
RMND5B	0.0189983	1.01453	0.999975	0.10323	0.096471
STXBP5	0.0189977	0.502184	0.999975	0.0936817	0.113813
NDUFS5	0.0189897	0.220238	0.999975	0.724258	0.942357
CD2BP2	0.0189714	0.537939	0.999975	0.279074	0.29837
IDNK	0.0189628	1.16777	0.999975	0.0770128	0.0800026
BUB1	0.0189309	0.900994	0.999975	0.0349096	0.0138667
KAT6A	0.0188974	0.374718	0.999975	0.41341	0.603199
KIF2A	0.0188926	0.327768	0.999975	0.339875	0.455475
DDX23	0.01889	0.55655	0.999975	0.141458	0.180507
UBALD1	0.018845	0.349128	0.999975	0.094534	0.0858816
ESR2	0.0188291	0.956897	0.999975	0.0256291	0.0059991
CRACR2B	0.0188187	1.00215	0.999975	0.135492	0.0114543
GSE1	0.0188032	0.642731	0.999975	0.132883	0.121253
GMDS-DT	0.0187953	0.567205	0.999975	0.133372	0.1092
WNT5B	0.0187532	0.515594	0.999975	0.0436573	0.0354025
ICMT	0.0186898	0.138411	0.999975	0.0641546	0.106045
HIST2H2AC	0.0186316	0.465573	0.999975	0.142367	0.221861
HARS	0.0185934	0.454032	0.999975	0.188133	0.212706
PPP1R16B	0.0185789	0.966323	0.999975	0.0764192	0.0325458
TCEANC2	0.0185666	1.03635	0.999975	0.0444162	0.0598201
IP6K1	0.0185236	0.484456	0.999975	0.19043	0.207773
SPATA5L1	0.0184691	1.12651	0.999975	0.0787594	0.102258
CRTC3	0.0183869	0.718883	0.999975	0.151064	0.0769454
NLRP1	0.0183807	0.451165	0.999975	0.176971	0.207504
ARNTL	0.0183718	0.464707	0.999975	0.115004	0.180241
DNAJB2	0.0183105	0.587492	0.999975	0.280922	0.271636
FGF18	0.0182914	0.513374	0.999975	0.0167131	0.0214143
TOP3B	0.0182625	0.665902	0.999975	0.0543561	0.0507524
AGTPBP1	0.0182422	0.63132	0.999975	0.234198	0.280852
VMAC	0.0181578	1.09367	0.999975	0.0498417	0.0626988
AC139887.2	0.0181256	0.611827	0.999975	0.100522	0.106669
AP001059.2	0.0180972	0.793337	0.999975	0.0479308	0.0286944
ZNF664	0.0180567	0.584528	0.999975	0.11627	0.134045
SLC2A6	0.0180064	1.02013	0.999975	0.0739778	0.0664553
ZNF134	0.017997	1.07155	0.999975	0.0364193	0.0586098
GON4L	0.0179562	0.165566	0.999975	0.389664	0.440934
RAD54L2	0.0179445	0.869401	0.999975	0.0829722	0.134801
ENTPD1-AS1	0.0178845	0.921837	0.999975	0.0334052	0.060294
ZNF827	0.0178826	0.706816	0.999975	0.0304857	0.00843683
TMED3	0.0178749	0.473116	0.999975	0.271583	0.247981
PPFIBP1	0.0178399	0.465871	0.999975	0.0265226	0.0222731
ZSCAN9	0.0178387	1.09247	0.999975	0.0331087	0.0489613
SNTB2	0.0177573	0.793656	0.999975	0.0793048	0.0707982
DNASE1L3	0.0177303	0.66273	0.999975	0.0152492	0.0256755
SLC37A1	0.0177224	0.701503	0.999975	0.0773116	0.0768758
PAOX	0.0177188	0.875893	0.999975	0.080738	0.0965795
NME7	0.0176783	0.516043	0.999975	0.0570559	0.0545509
C2orf74	0.01765	0.954	0.999975	0.10854	0.121483
NIN	0.017604	0.319886	0.999975	0.409284	0.660003
ALG14	0.0175932	0.986438	0.999975	0.056024	0.0503744
NOTCH2NL	0.0175909	0.134559	0.999975	0.129837	0.146014
CDC37L1	0.0175893	0.787974	0.999975	0.105289	0.129398
AC040169.1	0.0175882	0.660777	0.999975	0.0532247	0.0207702
P3H1	0.0175774	0.582604	0.999975	0.0920183	0.108948
WASHC3	0.0175546	0.597087	0.999975	0.323853	0.348035
RFTN1	0.0175425	0.501656	0.999975	0.143605	0.14375
Z93930.2	0.017517	0.63355	0.999975	0.275816	0.152611
TOR2A	0.0175075	0.129909	0.999975	0.145516	0.190084
ANTXR2	0.0174996	0.466605	0.999975	0.141825	0.0861901
NUP88	0.0174941	0.608076	0.999975	0.0908643	0.131854
ARL10	0.0174738	0.916426	0.999975	0.029644	0.0552366
NUDT18	0.0174706	0.729972	0.999975	0.064491	0.0606718
DPH7	0.0174546	0.815495	0.999975	0.124554	0.107205
KNTC1	0.0174504	0.719693	0.999975	0.239134	0.0586346
LRRC27	0.0174338	1.07299	0.999975	0.0360225	0.0451911
ERH	0.0174129	0.284225	0.999975	0.520034	0.663294
HLX	0.0174106	0.127929	0.999975	0.075431	0.131649
TAMM41	0.017408	0.827894	0.999975	0.0700542	0.0776994
INO80B	0.0174031	0.711498	0.999975	0.0597896	0.0741905
SMIM14	0.0173154	0.381267	0.999975	0.309851	0.394192
LRPAP1	0.0172966	0.245976	0.999975	0.691559	0.906662
ANKIB1	0.0172794	0.460822	0.999975	0.282558	0.303178
MCUR1	0.0172268	0.436902	0.999975	0.255436	0.250706
AC005523.2	0.0172078	0.97672	0.999975	0.0411286	0.0645931
COA7	0.0171905	0.627051	0.999975	0.0824555	0.121566
STYXL1	0.0171759	0.935392	0.999975	0.162026	0.112336
ACOXL	0.0171266	0.794482	0.999975	0.0710322	0.00287974
TMCO1	0.0171252	0.12221	0.999975	0.517877	0.685572
HIST1H2BF	0.0170997	0.692365	0.999975	0.0420602	0.0248626
NFE2L3	0.0170978	0.125851	0.999975	0.0939156	0.0919903
GLO1	0.0170587	0.482307	0.999975	0.298569	0.358801
MCM7	0.0170579	0.414103	0.999975	0.110746	0.147971
CEBPA-DT	0.0170577	1.05369	0.999975	0.0112184	0.0321209
AP001830.1	0.0170527	0.506485	0.999975	0.0043943	0.00261997
SLC39A14	0.0170004	0.461395	0.999975	0.051259	0.0607115
SNHG25	0.0169657	0.274347	0.999975	0.176354	0.278828
SPSB3	0.0169496	0.394191	0.999975	0.313966	0.334605
APOL3	0.0168733	0.713007	0.999975	0.0813282	0.0535858
FCRLA	0.0168099	0.817602	0.999975	0.0179584	0.00761298
TOR3A	0.0168059	0.308872	0.999975	0.675713	0.389385
PIP4K2B	0.0167734	0.433312	0.999975	0.0814219	0.143591
AP1G2	0.0167673	0.463651	0.999975	0.121558	0.110975
FBXO33	0.0167245	0.430851	0.999975	0.180449	0.235667
RPS27L	0.0166945	0.214233	0.999975	0.915602	1.03489
DZIP1L	0.0166939	1.02895	0.999975	0.0243409	0.0490928
GLT8D1	0.0166555	0.882998	0.999975	0.128588	0.136092
PCCB	0.0166543	0.370876	0.999975	0.115037	0.117722
SLAMF6	0.0166247	0.772177	0.999975	0.0488725	0.0184445
SYCE1L	0.0166158	1.02215	0.999975	0.0249751	0.0252473
IGHE	0.0166142	0.494399	0.999975	0.340443	0.00444437
UBL7	0.0166052	0.582567	0.999975	0.139522	0.138339
IL27RA	0.0165875	0.513142	0.999975	0.117645	0.11505
HIST1H2BK	0.0165723	0.805927	0.999975	0.0442333	0.025527
SF3A2	0.0165298	0.795947	0.999975	0.166333	0.131947
ZNF417	0.016521	1.00058	0.999975	0.0342956	0.02502
SCAMP1-AS1	0.0165194	1.01106	0.999975	0.0600109	0.0622884
GATB	0.0164939	0.997193	0.999975	0.0530028	0.0729518
TXNL1	0.0164437	0.302	0.999975	0.577043	0.682797
LILRA4	0.01644	0.264692	0.999975	0.0492519	0.157455
AC004130.1	0.0163857	0.493961	0.999975	0.0153492	0.00840163
E4F1	0.0162533	0.958324	0.999975	0.0699207	0.0814091
CCR6	0.0162413	0.642904	0.999975	0.0231968	0.0117436
SURF2	0.016219	0.705731	0.999975	0.102594	0.1477
HAUS1	0.0162187	0.834716	0.999975	0.163861	0.150712
STAG3	0.0162068	0.553297	0.999975	0.0547089	0.0595099
GPX7	0.0161961	0.773206	0.999975	0.057973	0.0769285
ETFDH	0.0161872	0.942571	0.999975	0.175648	0.128797
NAA38	0.0161846	0.255803	0.999975	0.473294	0.490896
ASB3	0.0161565	0.583942	0.999975	0.058229	0.047094
ZNF891	0.0161416	0.59365	0.999975	0.0746861	0.0887522
PAM16	0.0161382	0.568259	0.999975	0.0512413	0.0290013
AC006064.2	0.0161079	0.921916	0.999975	0.0167618	0.0152737
MRPS25	0.0161063	0.513823	0.999975	0.197495	0.260777
SNRPA	0.0160823	0.147496	0.999975	0.151507	0.189784
BRSK1	0.0160728	0.700711	0.999975	0.0201743	0.00555949
KIF3B	0.0160597	0.871912	0.999975	0.0934608	0.104561
AL158850.1	0.0160255	0.990511	0.999975	0.00959193	0.0133937
NUSAP1	0.0160207	0.458321	0.999975	0.104336	0.100457
ABCA7	0.0160011	0.925277	0.999975	0.0602838	0.0548851
BECN1	0.01599	0.591252	0.999975	0.225864	0.312201
CENPK	0.0159211	0.734253	0.999975	0.0301675	0.0346425
POLR3E	0.0159137	0.524333	0.999975	0.146544	0.153577
SLC9B2	0.0158839	0.671092	0.999975	0.0479115	0.0221285
BRD8	0.0158789	0.507341	0.999975	0.152753	0.145922
UBE2C	0.015836	0.437688	0.999975	0.0111336	0.00750887
PDGFRL	0.0158225	0.562382	0.999975	0.00391655	0.00227398
UBXN8	0.0158178	0.976394	0.999975	0.0679322	0.0684311
LINC01943	0.0158065	0.684155	0.999975	0.0515002	0.038216
PHEX	0.0157956	0.824951	0.999975	0.0086672	0.00841103
HEATR5B	0.0157927	0.121808	0.999975	0.200336	0.229485
PINK1-AS	0.0157652	0.635596	0.999975	0.0109932	0.0109868
KTI12	0.0157622	0.399217	0.999975	0.0588607	0.0628087
SLF2	0.0157519	0.422849	0.999975	0.199772	0.304475
POLR2I	0.0157249	0.286468	0.999975	0.311019	0.301404
POLL	0.0157024	0.788416	0.999975	0.0702225	0.0811975
ABCB6	0.0156728	0.468519	0.999975	0.00808149	0.00382691
NFXL1	0.0156434	0.826053	0.999975	0.0968082	0.080575
AP4B1	0.0156386	0.915261	0.999975	0.0657669	0.0525371
APOA1	0.0156304	0.966109	0.999975	0.00568333	0.00677075
LEMD3	0.0156173	0.42041	0.999975	0.187578	0.21689
APEH	0.015525	0.76819	0.999975	0.16337	0.162507
TRIM27	0.0155243	0.355662	0.999975	0.268332	0.298224
NCLN	0.0154727	0.567814	0.999975	0.144832	0.121796
CSRP1	0.0154488	0.534863	0.999975	0.174682	0.122365
C12orf10	0.0154213	0.113837	0.999975	0.123969	0.19867
CTNNBIP1	0.0153949	0.558595	0.999975	0.0866472	0.110433
NPRL2	0.0153043	0.520048	0.999975	0.113598	0.105768
MLLT3	0.0152625	0.443647	0.999975	0.0364826	0.0267283
PIKFYVE	0.0152142	0.415828	0.999975	0.20584	0.275472
LINC02363	0.0152074	0.769198	0.999975	0.0117582	0.00623054
TMEM218	0.0152013	0.450583	0.999975	0.128185	0.199655
EHD4	0.0151844	0.207357	0.999975	0.346773	0.561619
SRP72	0.0151617	0.277528	0.999975	0.711146	0.788675
DNAJC30	0.0151469	0.656602	0.999975	0.0885857	0.0941451
RTN4R	0.0151428	0.369379	0.999975	0.00522	0.0030963
TRAPPC6A	0.0151323	0.533416	0.999975	0.228745	0.262512
SOX8	0.0151224	0.316969	0.999975	0.0104057	0.00778533
PIGB	0.0150879	0.527397	0.999975	0.0428646	0.0492766
TTC32	0.0150556	0.924027	0.999975	0.0614682	0.0781675
IFT43	0.0150465	0.922201	0.999975	0.101719	0.10701
ZC3H12D	0.0150221	0.913382	0.999975	0.0507275	0.0671108
PHKG2	0.0150189	0.636536	0.999975	0.165477	0.250076
APOBEC3B	0.0149792	0.846855	0.999975	0.0498833	0.00328803
COPS7B	0.014974	0.532811	0.999975	0.0838745	0.0943175
AC016831.7	0.0149626	0.255685	0.999975	0.598854	0.504943
FGFR1OP2	0.0149418	0.287386	0.999975	0.648961	0.758071
SIRT3	0.0149173	0.452776	0.999975	0.0536609	0.053693
PASK	0.0148877	0.321872	0.999975	0.0255566	0.0294442
ARFGEF1	0.0148844	0.145284	0.999975	0.370255	0.500796
AL139246.5	0.0148842	0.39058	0.999975	0.0917182	0.103728
BACE2	0.0148741	0.870918	0.999975	0.0173867	0.0153241
MRPL2	0.0147974	0.580768	0.999975	0.175951	0.16955
CDC16	0.0147745	0.569807	0.999975	0.171102	0.224897
SLC50A1	0.0147606	0.304074	0.999975	0.369328	0.257412
DNAJC15	0.0147603	0.336046	0.999975	0.402445	0.540116
TIMM17B	0.0147526	0.253941	0.999975	0.233337	0.247305
ANKRD49	0.0147515	0.406446	0.999975	0.21796	0.189933
AL121985.1	0.0147471	0.677212	0.999975	0.0655451	0.00433491
SLC33A1	0.0147296	0.406849	0.999975	0.156463	0.140917
PARP15	0.0147282	0.753965	0.999975	0.0721754	0.0833071
COX11	0.014723	0.686732	0.999975	0.134174	0.165843
ECSIT	0.0146942	0.429035	0.999975	0.103857	0.0989593
SUSD1	0.0146877	0.497233	0.999975	0.0874291	0.126028
SELENOF	0.0146781	0.265353	0.999975	0.612826	0.733152
BEX2	0.0146625	0.532642	0.999975	0.0464627	0.0478646
PNISR	0.0146169	0.0961399	0.999975	1.15772	1.37986
INTS2	0.0145854	0.833858	0.999975	0.0602908	0.101209
VTI1A	0.0145175	0.407074	0.999975	0.274081	0.314371
SLC6A8	0.0145091	0.188718	0.999975	0.0631612	0.128247
CEP126	0.0145021	0.509387	0.999975	0.015357	0.0177537
QRSL1	0.0144755	0.65943	0.999975	0.0908663	0.126341
RORA	0.0144653	0.383722	0.999975	0.0744955	0.0820806
GNG7	0.0144413	0.180574	0.999975	0.380436	0.595206
LINC00476	0.0144289	0.415314	0.999975	0.0569518	0.0455916
TSR3	0.0142746	0.579342	0.999975	0.236575	0.244261
R3HDM1	0.0142417	0.503447	0.999975	0.215383	0.223035
ERC1	0.0142167	0.293965	0.999975	0.421213	0.394372
TP53	0.0141796	0.279131	0.999975	0.119345	0.141507
CDK11B	0.0141685	0.249618	0.999975	0.278154	0.387676
MARK3	0.0141629	0.185729	0.999975	0.515135	0.608242
MRPL57	0.0141611	0.378432	0.999975	0.418356	0.51962
CCNE1	0.0141606	0.472602	0.999975	0.0369989	0.0355531
SERPINI1	0.0141561	0.82987	0.999975	0.0694944	0.0129043
TOP1MT	0.014108	0.807893	0.999975	0.0271452	0.0265655
SNAI3	0.0141016	0.617111	0.999975	0.068263	0.09389
DDX11	0.0140646	0.494248	0.999975	0.0523016	0.0717672
HIP1R	0.0140103	0.705875	0.999975	0.077177	0.0540019
AC017083.1	0.0140043	0.859535	0.999975	0.0271557	0.0581634
ACTN4	0.0140012	0.27875	0.999975	0.467683	0.400745
BCAS2	0.0139964	0.108856	0.999975	0.627544	0.754416
LAMC1	0.0139833	0.512446	0.999975	0.0591583	0.0155487
P3H3	0.013958	0.526979	0.999975	0.0088844	0.00516216
AC231981.1	0.0139566	0.410953	0.999975	0.0322066	0.0378041
AC021242.3	0.0139079	0.339968	0.999975	0.00613985	0.00489399
E2F8	0.0138739	0.551097	0.999975	0.0138679	0.00172925
GBP5	0.0138695	0.472447	0.999975	0.162029	0.0881686
SYMPK	0.0138664	0.14566	0.999975	0.189699	0.228572
FLYWCH1	0.0138642	0.468134	0.999975	0.0836278	0.0962066
CCDC183	0.0138453	0.626555	0.999975	0.016783	0.0146267
SEC16A	0.0138158	0.135172	0.999975	0.230758	0.265819
TRDMT1	0.013783	0.832972	0.999975	0.0455643	0.0421543
AASDHPPT	0.0137331	0.467573	0.999975	0.250881	0.247865
LGALSL	0.0137273	0.659624	0.999975	0.140061	0.0453
MRPS26	0.013718	0.393267	0.999975	0.183782	0.255974
GAR1	0.013669	0.419396	0.999975	0.178059	0.174645
ALDH1L2	0.0136458	0.550592	0.999975	0.193217	0.0226684
KIF20B	0.0136428	0.178539	0.999975	0.180927	0.298405
L3MBTL2	0.0136363	0.721089	0.999975	0.122718	0.130027
EARS2	0.0136362	0.350584	0.999975	0.0305741	0.0307256
SIN3A	0.0136061	0.296864	0.999975	0.198599	0.22806
AC016831.5	0.013581	0.18635	0.999975	0.551871	0.460269
LRRC23	0.0135554	0.113472	0.999975	0.0665996	0.137821
NLRC5	0.0135459	0.409117	0.999975	0.118303	0.0947384
DIAPH3	0.0135352	0.426494	0.999975	0.0103589	0.00625888
FH	0.0135164	0.606789	0.999975	0.166816	0.170865
RNF34	0.0135145	0.463717	0.999975	0.128524	0.139276
COQ8A	0.0135045	0.536972	0.999975	0.0842552	0.0760061
KNL1	0.0134982	0.647045	0.999975	0.0276991	0.0284034
C6orf106	0.0134727	0.619964	0.999975	0.180242	0.256276
MED26	0.0134716	0.443008	0.999975	0.117732	0.176915
STRBP	0.0134631	0.28475	0.999975	0.224293	0.276099
RBM27	0.0134502	0.809035	0.999975	0.11982	0.136763
NKD1	0.0134307	0.650603	0.999975	0.050746	0.0709141
EAPP	0.0134109	0.132349	0.999975	0.276564	0.254625
AKT1S1	0.0134002	0.521431	0.999975	0.135877	0.146936
CTPS2	0.0133942	0.818155	0.999975	0.0448659	0.0696521
FAM84B	0.0133561	0.82456	0.999975	0.0243466	0.0250279
CASP9	0.0133523	0.524274	0.999975	0.0814942	0.0709479
URM1	0.0133506	0.644282	0.999975	0.152892	0.189496
NUDT22	0.0133499	0.478118	0.999975	0.294932	0.267767
RUNX2	0.0133453	0.105451	0.999975	0.133631	0.23177
PCLAF	0.0133097	0.35535	0.999975	0.0281146	0.0335526
MCOLN2	0.0133063	0.418437	0.999975	0.0598585	0.0795342
GEMIN8	0.0132742	0.3771	0.999975	0.0474385	0.0414994
MOXD1	0.0132545	0.658145	0.999975	0.0153462	0.00209897
SOX5	0.0132299	0.445867	0.999975	0.0251379	0.00949051
EMC8	0.0132243	0.675954	0.999975	0.166089	0.194461
NEIL1	0.0132127	0.551974	0.999975	0.0793138	0.0967753
MGAT2	0.0132082	0.530619	0.999975	0.243532	0.228836
MED21	0.013188	0.127714	0.999975	0.15674	0.204964
SELENOO	0.0131779	0.642963	0.999975	0.138983	0.136979
PPFIBP2	0.0131604	0.0977084	0.999975	0.097109	0.163296
MYB	0.0131467	0.72271	0.999975	0.0148491	0.00519879
PLP1	0.0131415	0.391688	0.999975	0.0384747	0.0334652
AL139317.3	0.0131215	0.332278	0.999975	0.00604889	0.00537025
LINC02334	0.0130995	0.784853	0.999975	0.00877044	0.00621905
SYF2	0.0130955	0.224483	0.999975	0.613513	0.801566
BDH2	0.0130846	0.0972073	0.999975	0.0951867	0.12209
AC008915.2	0.0130805	0.808649	0.999975	0.0416113	0.0448065
DCAF11	0.0130749	0.621245	0.999975	0.167316	0.217735
TNIP2	0.0130504	0.626082	0.999975	0.175705	0.236849
LINC01126	0.0130452	0.49803	0.999975	0.0298249	0.0493107
TRMT61A	0.0130392	0.610814	0.999975	0.0716113	0.0874579
SUGP2	0.0130287	0.10686	0.999975	0.372601	0.421428
SUPV3L1	0.0130025	0.573878	0.999975	0.133546	0.153984
CHAF1A	0.0129864	0.361606	0.999975	0.0587675	0.0899564
GPR174	0.0129785	0.324841	0.999975	0.0315737	0.016703
AC026304.1	0.0129655	0.80114	0.999975	0.0109544	0.013288
TROAP	0.0129633	0.678551	0.999975	0.0077829	0.00359671
STK38	0.0129495	0.4282	0.999975	0.161433	0.188896
OXA1L	0.0129293	0.092449	0.999975	0.315292	0.45253
IDH3A	0.0129198	0.319743	0.999975	0.175541	0.175905
HEATR3	0.0129022	0.0735416	0.999975	0.105296	0.156197
PDCD4	0.0128345	0.212383	0.999975	0.533558	0.737886
SLC35E2B	0.0128265	0.45431	0.999975	0.166529	0.108387
GTSE1	0.0128178	0.353527	0.999975	0.0155466	0.0138078
CFAP70	0.0127342	0.493653	0.999975	0.0201893	0.0248709
MYCL	0.0126869	0.328761	0.999975	0.0628126	0.0776552
RPS19BP1	0.012684	0.233507	0.999975	0.569161	0.627228
CIITA	0.0126818	0.12759	0.999975	0.179218	0.40892
TM7SF2	0.0126499	0.388211	0.999975	0.0665184	0.05646
AC144652.1	0.0126347	0.754849	0.999975	0.0579515	0.0749244
AC026202.2	0.0126043	0.413632	0.999975	0.0704076	0.00837392
GUCY1A2	0.0125432	0.367819	0.999975	0.00428023	0.00410611
PARP3	0.0125416	0.502674	0.999975	0.0398617	0.0250865
INTS1	0.0125197	0.299162	0.999975	0.168547	0.186573
AL353759.1	0.012481	0.708596	0.999975	0.0134385	0.00604642
FIZ1	0.0124336	0.750463	0.999975	0.0449555	0.0671222
GOLGA2	0.0123473	0.342509	0.999975	0.392172	0.434766
LINC00539	0.0123345	0.752452	0.999975	0.0280489	0.0216628
LINC02328	0.0123247	0.761659	0.999975	0.0260284	0.0255437
UBTF	0.0123121	0.279875	0.999975	0.258869	0.360732
FAM117A	0.0122213	0.668188	0.999975	0.150526	0.0618093
ZNF593	0.0122101	0.389012	0.999975	0.29571	0.294476
DDX19A	0.012208	0.557083	0.999975	0.136657	0.181391
ZEB1	0.0121958	0.273066	0.999975	0.188561	0.212868
S1PR1	0.0121693	0.413565	0.999975	0.0214081	0.0251289
CEP120	0.012148	0.571879	0.999975	0.119897	0.109209
CWF19L2	0.0121413	0.092471	0.999975	0.484472	0.456612
ARHGAP31	0.0121251	0.235535	0.999975	0.141968	0.25588
PTPRCAP	0.0121187	0.380438	0.999975	0.00799616	0.00431352
MRPS9	0.0121122	0.601102	0.999975	0.114374	0.154075
GRK5	0.0120975	0.447126	0.999975	0.0853571	0.0955148
HIST1H2BD	0.0120916	0.562037	0.999975	0.0583647	0.0387246
AK3	0.0120869	0.414017	0.999975	0.181817	0.208667
RAB37	0.0120825	0.536096	0.999975	0.0221854	0.0179236
CCDC117	0.0120702	0.329502	0.999975	0.290522	0.277344
AC114760.2	0.0120123	0.380454	0.999975	0.0648262	0.103919
BUB3	0.0119911	0.365817	0.999975	0.390859	0.427884
CHST7	0.0119428	0.0866772	0.999975	0.06263	0.129474
LRRC70	0.0119389	0.738309	0.999975	0.00329388	0.00305471
C8orf76	0.0119321	0.290795	0.999975	0.130977	0.157501
ZFYVE19	0.0119282	0.506166	0.999975	0.0880615	0.0904642
KCNQ5	0.0119019	0.512433	0.999975	0.0112079	0.00699617
COX17	0.0118698	0.249797	0.999975	0.532921	0.631271
ARFGAP1	0.0118263	0.319247	0.999975	0.232545	0.141613
ZCCHC8	0.0118081	0.283655	0.999975	0.226488	0.32381
TRMT61B	0.0117889	0.653752	0.999975	0.0714305	0.0974839
AACS	0.011785	0.368898	0.999975	0.123007	0.0836848
CDT1	0.0117849	0.361318	0.999975	0.00892184	0.0127545
SMIM27	0.0117792	0.4172	0.999975	0.100425	0.0881585
PIGG	0.011779	0.0965222	0.999975	0.116174	0.185364
AL021707.5	0.0117768	0.673017	0.999975	0.00917245	0.0110232
SHLD3	0.0117423	0.420715	0.999975	0.0357939	0.0254807
L3HYPDH	0.0117253	0.485949	0.999975	0.0508067	0.0771213
PET117	0.0117206	0.706089	0.999975	0.0397654	0.058726
SP140L	0.0117163	0.278826	0.999975	0.298092	0.368119
ITGAE	0.0117136	0.370594	0.999975	0.201986	0.248216
SMDT1	0.011682	0.172885	0.999975	0.522277	0.664934
SENP7	0.0116757	0.0935735	0.999975	0.273158	0.332499
GABBR1	0.011671	0.611446	0.999975	0.0248677	0.0214996
BIRC6	0.011667	0.227291	0.999975	0.625182	0.715528
CHCHD1	0.0116496	0.391814	0.999975	0.251266	0.326256
PNMA6A	0.0116116	0.718049	0.999975	0.00596132	0.00550565
SMIM5	0.0115558	0.455063	0.999975	0.00858227	0.00860121
PGLYRP2	0.0115523	0.699205	0.999975	0.0397974	0.00264358
POLR2B	0.0115298	0.332429	0.999975	0.365597	0.431148
AAAS	0.0114995	0.337508	0.999975	0.0933511	0.0736309
DQX1	0.0114871	0.402534	0.999975	0.0115931	0.00304293
MTFR2	0.0114739	0.276676	0.999975	0.0143725	0.0133314
SPPL2B	0.0114633	0.300734	0.999975	0.177338	0.145846
DHX40	0.0114631	0.342089	0.999975	0.154226	0.216071
PRCC	0.0114079	0.250226	0.999975	0.290297	0.263089
GATA2-AS1	0.0113891	0.392037	0.999975	0.00682254	0.00215823
IFT52	0.0113706	0.678286	0.999975	0.106331	0.094833
KIF19	0.0113288	0.477321	0.999975	0.0420548	0.00987722
USP30-AS1	0.0113029	0.506138	0.999975	0.034122	0.0138297
INTS13	0.0112964	0.454837	0.999975	0.119148	0.115721
HSD17B7	0.0112725	0.271935	0.999975	0.144209	0.131428
C18orf25	0.0112668	0.355972	0.999975	0.190377	0.213808
OPA3	0.0112283	0.537408	0.999975	0.197264	0.200829
TAS1R3	0.0112132	0.615619	0.999975	0.0931401	0.00254841
MRPS14	0.0112005	0.471168	0.999975	0.138972	0.137938
SNX25	0.0111806	0.481174	0.999975	0.0705552	0.0541541
PRC1-AS1	0.0111755	0.691062	0.999975	0.00629794	0.00417002
SPTSSA	0.0111681	0.308128	0.999975	0.324019	0.31939
ZNF700	0.0111617	0.463421	0.999975	0.0703874	0.0874929
ZNF184	0.0111598	0.411699	0.999975	0.0622743	0.0661807
MRPL48	0.011157	0.467221	0.999975	0.126725	0.109445
TOMM22	0.0111434	0.252244	0.999975	0.281246	0.422643
ATF6B	0.0111432	0.0858742	0.999975	0.218732	0.259381
COQ10A	0.0111078	0.338346	0.999975	0.0935552	0.121253
DBP	0.011085	0.541576	0.999975	0.118928	0.122786
MRPL30	0.0110783	0.451174	0.999975	0.189166	0.148505
XPNPEP3	0.0110285	0.540115	0.999975	0.0714251	0.107631
HMCES	0.0110242	0.382901	0.999975	0.164832	0.0902821
NOA1	0.0110015	0.322165	0.999975	0.134734	0.117528
STEAP1	0.0109926	0.679757	0.999975	0.000917562	0.00127704
IFI27L1	0.0109655	0.575041	0.999975	0.105526	0.0612421
AC026471.4	0.0108937	0.673553	0.999975	0.0106624	0.00741954
USP16	0.0108877	0.119036	0.999975	0.609076	0.695508
PITPNA-AS1	0.0108862	0.642896	0.999975	0.0592105	0.0485291
DUS1L	0.010869	0.320394	0.999975	0.332739	0.361543
SS18L2	0.0108525	0.321377	0.999975	0.204852	0.283013
ITGA10	0.010801	0.326856	0.999975	0.0175753	0.01639
MYLK-AS1	0.0107865	0.643379	0.999975	0.00518285	0.00626985
LRR1	0.010785	0.499411	0.999975	0.0714055	0.082748
EML2	0.0107755	0.490695	0.999975	0.0897701	0.0731984
EFEMP1	0.0107724	0.261029	0.999975	0.0067173	0.00191083
CPNE1	0.0107723	0.343296	0.999975	0.336605	0.431837
USP3-AS1	0.0107714	0.399323	0.999975	0.0311488	0.020166
RSPH3	0.0107686	0.492974	0.999975	0.0506807	0.0556965
MIER3	0.0107647	0.544101	0.999975	0.0877583	0.107084
BORCS6	0.0106981	0.366428	0.999975	0.127844	0.113769
ZFYVE26	0.0106804	0.595871	0.999975	0.0775741	0.0901715
CAMK4	0.0106648	0.46886	0.999975	0.0124329	0.00646132
KIAA1324L	0.0106458	0.290164	0.999975	0.00989203	0.00958857
IL1RL1	0.0106378	0.316718	0.999975	0.0161623	0.00634465
ANKHD1-EIF4EBP3	0.0106334	0.321606	0.999975	0.0409525	0.0428046
CDC40	0.0106052	0.205655	0.999975	0.304041	0.444903
ERAL1	0.0105952	0.595754	0.999975	0.061424	0.0956818
CCDC102A	0.0105909	0.471077	0.999975	0.0502912	0.0198326
SND1-IT1	0.0105884	0.385156	0.999975	0.11525	0.0936481
EXOC3L1	0.0105794	0.341365	0.999975	0.00655108	0.00289699
KLF12	0.010576	0.399554	0.999975	0.0735717	0.0828004
TSG101	0.0105672	0.365217	0.999975	0.264112	0.355323
RCN1	0.01055	0.28631	0.999975	0.17781	0.14178
IGFBP6	0.0105495	0.3192	0.999975	0.00923268	0.00415787
CLDN14	0.0105141	0.611194	0.999975	0.0525251	0.00445888
UIMC1	0.0105009	0.367586	0.999975	0.18175	0.199602
LINC02265	0.0104968	0.505912	0.999975	0.00362411	0.00252453
HS1BP3	0.010489	0.0774031	0.999975	0.0665464	0.102821
ZNF253	0.0104712	0.562707	0.999975	0.0457352	0.0482253
LINC01003	0.0104707	0.543067	0.999975	0.084244	0.110422
CHST15	0.0104454	0.201578	0.999975	0.260731	0.246812
C12orf42	0.0104392	0.525291	0.999975	0.01177	0.0122646
TSEN15	0.0104002	0.491603	0.999975	0.0956274	0.0936185
HCCS	0.0103921	0.324582	0.999975	0.173624	0.188463
KLHL6-AS1	0.0103915	0.422042	0.999975	0.047078	0.0128537
MAD2L1BP	0.0103915	0.591868	0.999975	0.0748401	0.0770451
SH2D3A	0.0103871	0.382407	0.999975	0.0168824	0.0120023
DRG2	0.0103776	0.495469	0.999975	0.181083	0.194448
KHK	0.0103643	0.397279	0.999975	0.0533145	0.0272614
UBR5	0.0103574	0.164177	0.999975	0.42468	0.497497
LINC01215	0.0103468	0.592186	0.999975	0.0110787	0.0110816
THAP4	0.0103237	0.559105	0.999975	0.0810919	0.0916627
PRADC1	0.01031	0.37753	0.999975	0.0935029	0.0856046
CYLD	0.0102941	0.101944	0.999975	0.674846	0.837024
FAM83D	0.0102567	0.389876	0.999975	0.0206352	0.0120327
POLR3D	0.0102133	0.259794	0.999975	0.165693	0.161718
ITFG2	0.0102056	0.20718	0.999975	0.22461	0.195078
SFXN4	0.0102042	0.338676	0.999975	0.0729374	0.119774
CIB1	0.0101949	0.139459	0.999975	0.491103	0.805654
HMMR	0.0101945	0.593711	0.999975	0.0396991	0.0196992
PPP2R5B	0.0101822	0.623743	0.999975	0.0646555	0.0560634
CLASRP	0.0101765	0.0999029	0.999975	0.195587	0.235887
VRK1	0.0101566	0.382857	0.999975	0.128152	0.11108
RAB11FIP4	0.0101296	0.424921	0.999975	0.0317936	0.0211234
RHPN2	0.0101214	0.477115	0.999975	0.00886694	0.00265983
RBM15	0.0101196	0.337744	0.999975	0.141871	0.142464
ITGA8	0.0101167	0.542295	0.999975	0.0728815	0.000851887
USB1	0.0100868	0.109621	0.999975	0.148509	0.184187
ST3GAL2	0.0100793	0.374243	0.999975	0.0968991	0.0976694
GPR55	0.0100774	0.481534	0.999975	0.0113545	0.00453334
F12	0.0100761	0.545295	0.999975	0.0186833	0.005033
RPS18	0.0100745	0.0581657	0.999975	3.34456	3.72528
IMP4	0.0100615	0.252534	0.999975	0.297477	0.354253
ANAPC13	0.0100572	0.286739	0.999975	0.224452	0.165263
AL357060.1	0.0100441	0.315201	0.999975	0.109595	0.099542
FLJ45513	0.0100386	0.362982	0.999975	0.0127006	0.00436332
ZNF394	0.0100263	0.249654	0.999975	0.218994	0.302231
ZNF19	0.010025	0.252258	0.999975	0.0187434	0.0169806
CENPF	0.0100242	0.182364	0.999975	0.0672514	0.0876355
MUC20	0.0100197	0.419815	0.999975	0.0105406	0.0138782
SDHAF3	0.0100172	0.356782	0.999975	0.0985731	0.0912442
AL355001.2	0.00993386	0.445157	0.999975	0.0327467	0.039573
BZW2	0.00990462	0.0728132	0.999975	0.180873	0.268205
SLC16A4	0.00989587	0.609591	0.999975	0.0179824	0.0333513
SLC52A2	0.00988454	0.307694	0.999975	0.217306	0.215081
PCMTD2	0.0098591	0.215773	0.999975	0.129274	0.19335
TNFRSF14-AS1	0.00985002	0.398916	0.999975	0.0569169	0.0446532
EMC7	0.00981404	0.268722	0.999975	0.314574	0.38798
LGALS8-AS1	0.00979289	0.417915	0.999975	0.0092186	0.0107175
PRKCE	0.00978474	0.18222	0.999975	0.0820672	0.115574
QRICH2	0.00975797	0.460277	0.999975	0.00728641	0.00535484
UBE2O	0.00972926	0.207195	0.999975	0.154185	0.183997
HTRA2	0.00971721	0.52968	0.999975	0.140234	0.144818
RAB6A	0.00970833	0.255775	0.999975	0.366177	0.466903
PVT1	0.00965256	0.427409	0.999975	0.0623692	0.0332636
MPG	0.00965153	0.311817	0.999975	0.298482	0.279734
RGPD2	0.00965108	0.352452	0.999975	0.122406	0.0634549
MPZL2	0.00963497	0.331389	0.999975	0.0127005	0.00912501
CDC42EP4	0.00963253	0.588874	0.999975	0.0342063	0.0453102
[truncated: 16,815 more rows]

## Sheet: PDC
	Foldchange	stat	FDR	mean_cluster	mean_other
GZMB	3.49203	16.3364	3.40781e-56	4.26777	0.157251
AREG	3.07798	9.81522	1.70245e-20	3.92076	0.670473
JCHAIN	2.45488	12.1858	1.42084e-31	2.99963	0.033062
SOX4	2.43783	7.97468	1.474e-13	3.0956	0.443351
IRF4	2.31337	12.843	4.53988e-35	2.53748	0.0577553
EZR	2.2611	11.0773	4.28211e-26	3.92173	1.5387
PTGDS	2.1391	5.02048	1.79733e-05	1.80154	0.0706535
CLIC3	2.08593	10.0273	2.11195e-21	2.70429	0.102877
RGS2	1.91159	9.83554	1.40467e-20	3.71619	1.74029
IGKC	1.82527	8.66058	5.80978e-16	2.31471	0.339645
RAB11FIP1	1.81427	10.5159	1.54205e-23	2.28446	0.408893
GPR183	1.75902	6.97443	2.29552e-10	4.22213	2.28626
CXCR4	1.74805	9.06533	1.69361e-17	3.5999	1.46997
CREM	1.64184	7.02263	1.64516e-10	3.87752	1.90502
PLAC8	1.60474	12.547	1.76589e-33	2.2268	0.321439
IRF7	1.59056	9.36408	1.18308e-18	2.40648	0.383484
PPP1R14B	1.5099	9.07248	1.62136e-17	2.7571	0.593859
LDLRAD4	1.42993	7.38043	1.33709e-11	2.52215	0.766423
ARL4C	1.39675	6.72827	1.15367e-09	2.46201	0.872202
HERPUD1	1.38804	7.25483	3.21981e-11	3.776	2.30053
ITM2C	1.38491	9.61755	1.1126e-19	2.14048	0.478231
TCF4	1.3741	9.07103	1.63093e-17	2.27908	0.74695
VIM	1.35373	4.6326	0.000108672	3.92016	2.07139
DSTN	1.32659	9.16318	7.23725e-18	2.43287	0.765896
ZC3HAV1	1.32559	8.59284	1.01031e-15	2.10991	0.776887
IL3RA	1.32397	10.2142	3.28899e-22	1.93012	0.202756
SPIB	1.31781	9.26389	2.92021e-18	1.58307	0.0758848
RPS4X	1.2956	14.8123	1.35068e-46	4.85149	3.63073
TPM2	1.2427	7.07551	1.12964e-10	1.51191	0.0568119
RPS8	1.23756	18.4754	3.064e-72	5.16926	3.90354
ZNF331	1.23735	6.10709	5.43844e-08	2.79062	1.4868
RPS3A	1.22322	15.0017	1.03642e-47	5.22418	3.96731
SEC61B	1.21407	8.07985	6.45528e-14	3.00771	1.08307
YPEL5	1.21334	8.51898	1.81339e-15	2.76917	1.05676
NR3C1	1.21257	8.37126	6.02518e-15	2.25122	0.813418
RPSA	1.20829	14.8774	6.21276e-47	3.75802	2.58374
TSPYL2	1.2081	5.63839	7.65235e-07	1.69958	0.508768
TAGLN2	1.20809	8.59174	1.01362e-15	2.10652	0.819455
MZB1	1.19588	9.0655	1.69361e-17	1.37131	0.0252513
RPS5	1.19511	13.9467	2.47993e-41	3.84697	2.70411
C12orf75	1.18696	8.49722	2.14911e-15	2.21807	0.821437
RPS3	1.17989	15.1279	1.99454e-48	4.49778	3.5349
RPL6	1.17977	19.2445	2.95128e-78	4.53317	3.38308
GRASP	1.17748	4.8827	3.46638e-05	2.53508	1.55111
SEL1L3	1.16721	8.83273	1.32546e-16	1.24643	0.0774902
RPS2	1.16427	14.6062	2.54035e-45	5.27473	4.27083
EGLN3	1.15839	6.35632	1.23034e-08	1.61641	0.0768796
RPS14	1.15227	14.7189	5.09935e-46	4.98488	3.86888
RPL3	1.12704	15.7144	3.24046e-52	4.81108	3.85666
POLB	1.12503	7.27027	2.89701e-11	1.61393	0.203582
TSPAN13	1.12351	7.37137	1.41842e-11	1.76253	0.0400746
RPS23	1.1234	15.8466	4.65068e-53	4.92553	3.57898
RPL13	1.11364	15.9996	4.83816e-54	5.62236	4.62404
RPL10A	1.11085	14.841	9.35366e-47	3.82288	2.70532
RPS12	1.10528	10.3552	8.10261e-23	5.43297	4.01324
RPL10	1.10302	14.0298	8.38023e-42	5.75931	4.81688
SMPD3	1.09607	7.48789	6.0404e-12	1.39051	0.00800752
RPS18	1.07646	10.2916	1.53836e-22	5.01151	3.72111
RPS15A	1.06224	12.5818	1.19063e-33	4.75098	3.46738
RPL7A	1.04527	13.855	8.26684e-41	4.33237	3.29885
EEF1B2	1.03037	16.2325	1.39856e-55	3.54344	2.64497
HSP90B1	1.02704	7.34234	1.74735e-11	3.35245	2.23874
RPL11	1.0227	13.4057	3.3988e-38	4.89781	3.90169
RPS27	1.02063	11.7307	2.87898e-29	5.42022	4.10699
RPS6	1.01996	13.2126	3.99035e-37	4.76772	3.76343
RPS27A	1.01643	14.8494	8.80034e-47	5.0052	3.88706
RPL19	1.01431	15.4693	1.16823e-50	4.72169	3.85166
GPR65	0.995812	6.82757	5.9518e-10	2.20863	0.585192
RPL35A	0.992782	13.9026	4.42154e-41	4.12254	3.03474
RPL18	0.991869	13.2596	2.19668e-37	4.38315	3.47577
SELL	0.991773	8.19521	2.51684e-14	1.429	0.244454
RPL30	0.988922	12.5362	1.97915e-33	4.66008	3.49979
RPS7	0.98842	13.8103	1.48353e-40	4.11655	2.98745
LILRA4	0.977241	6.49338	5.1605e-09	1.3813	0.15419
RPL32	0.974588	11.3977	1.24231e-27	4.80305	3.70634
DERL3	0.973524	6.6188	2.34122e-09	1.22793	0.0571333
SRSF7	0.966774	7.20718	4.49663e-11	2.55878	1.50889
RPS13	0.964743	15.0509	5.76165e-48	4.38674	3.30993
RPS9	0.960459	13.5754	3.63603e-39	4.48005	3.58034
NACA	0.95315	14.275	2.80548e-43	4.03857	3.09011
PLP2	0.946236	5.89278	1.92058e-07	1.61461	0.260828
RRBP1	0.943254	6.02032	9.14828e-08	2.21608	1.15114
RASD1	0.939431	5.17691	8.42117e-06	1.06816	0.0718581
RPLP0	0.934149	11.7837	1.59109e-29	3.79	2.62832
VASH2	0.930581	6.45311	6.65047e-09	1.08529	0.00661037
LTB	0.920164	5.66786	6.60265e-07	1.01811	0.0975374
RPL34	0.915436	10.9415	1.75994e-25	4.91479	3.66201
HINT1	0.913524	10.1479	6.30847e-22	2.42017	1.1816
RPS28	0.912404	11.1825	1.37468e-26	4.88702	3.62999
BCL2L11	0.909273	4.52729	0.000170564	1.51209	0.318304
RPL5	0.909204	11.0264	7.24617e-26	4.19652	3.32321
PTMA	0.90863	9.13471	9.34711e-18	5.04974	4.08408
EEF1A1	0.904698	12.4517	5.5974e-33	5.95505	4.99728
RACK1	0.90411	12.8663	3.44842e-35	3.72612	2.89188
RPL29	0.900927	10.9329	1.88767e-25	4.16901	3.29653
BCL11A	0.90028	4.96109	2.38914e-05	1.10825	0.0515686
GNA15	0.899537	6.56407	3.33917e-09	1.55473	0.445142
APP	0.895538	5.49407	1.63847e-06	1.71278	0.389322
RPL37	0.895143	13.0946	1.84843e-36	4.73677	3.59261
SLC38A1	0.893254	9.27667	2.61092e-18	1.14135	0.126929
RPS11	0.892902	12.2814	4.4705e-32	4.2329	3.25328
RPL28	0.891821	10.9875	1.07291e-25	4.88608	4.0188
RPL26	0.889131	11.4392	7.82703e-28	4.64499	3.60798
SSR4	0.884806	7.27038	2.89701e-11	2.30898	1.28145
RPL13A	0.876781	15.6231	1.19188e-51	4.54518	3.77697
RPLP1	0.868976	12.6803	3.57626e-34	5.68105	4.60202
RPL21	0.86314	15.0459	5.76165e-48	4.8909	3.89462
RPL9	0.862621	13.5097	8.59474e-39	4.38639	3.50761
RPL15	0.856447	11.0616	5.03282e-26	4.45035	3.57226
RPL22	0.853998	9.76742	2.68169e-20	3.69916	2.67693
CD2AP	0.845867	6.30901	1.63574e-08	1.5897	0.619574
ATP1B3	0.828838	4.95619	2.44137e-05	2.79798	1.6645
EEF1D	0.823036	13.3886	4.14757e-38	2.75893	2.13448
RPLP2	0.821395	12.0153	1.06841e-30	4.24638	3.27872
ERP29	0.82009	10.1971	3.88249e-22	1.94167	1.07138
MALT1	0.817522	7.55925	3.5476e-12	1.68312	0.812511
RPL18A	0.817101	10.0716	1.36074e-21	4.32937	3.60597
RPL12	0.809377	10.3101	1.28365e-22	4.27286	3.48955
RPL14	0.807955	5.93154	1.54264e-07	3.86449	3.05814
RANBP2	0.807278	5.28708	4.82129e-06	2.52796	1.5962
RPS19	0.79919	9.25923	3.02665e-18	4.85864	4.05267
RPL4	0.795428	12.1125	3.34484e-31	3.09738	2.18906
RPS10	0.782254	9.20173	5.09767e-18	3.52852	2.73352
PMEPA1	0.779188	4.11256	0.000923681	1.59639	0.747788
RPL7	0.777996	12.1589	1.93635e-31	3.50357	2.67029
DDX24	0.777177	5.33203	3.83879e-06	2.68829	1.53998
TCL1A	0.772783	3.06808	0.0292229	0.818771	0.0080947
2020-09-06	0.769024	7.75044	8.24373e-13	1.46348	0.684379
RPS29	0.765787	6.80087	7.06305e-10	4.2209	3.03107
S100A6	0.764037	3.81115	0.00279525	2.29907	0.916681
RPL8	0.763534	5.93253	1.53762e-07	3.72584	3.31641
FYTTD1	0.761769	4.36958	0.000331273	1.87303	0.816184
DDIT4	0.761582	4.30823	0.000425299	1.79921	1.23366
RPL41	0.757587	9.42809	6.60297e-19	5.21524	4.14441
SERPINF1	0.757306	5.34551	3.59383e-06	1.64666	0.570985
NR4A3	0.753333	3.76893	0.00325713	2.64595	1.77981
RPL23A	0.7502	8.06177	7.44635e-14	3.77916	2.6783
PRKCB	0.740808	6.22643	2.67988e-08	1.31062	0.443001
FAU	0.737834	10.9991	9.55411e-26	4.29168	3.44861
RPS15	0.732029	8.00926	1.1308e-13	4.34827	3.55455
ANKRD11	0.73118	5.44057	2.17543e-06	2.65811	1.71321
COBLL1	0.729788	6.31967	1.55085e-08	0.831179	0.0193963
RPS24	0.729091	8.41451	4.2416e-15	4.84318	4.01928
CD74	0.720959	4.45003	0.000236511	5.08744	4.53787
HLA-DPB1	0.717056	3.64124	0.00508952	3.44415	2.8404
MYL12A	0.717017	6.84282	5.41084e-10	2.59393	1.39462
RBM39	0.714629	10.6592	3.58046e-24	2.70836	2.12776
DUSP5	0.708015	4.53737	0.000163359	1.35871	0.312487
RPL27A	0.706245	9.31595	1.83378e-18	3.58298	2.78814
RPL39	0.701367	8.33183	8.31994e-15	4.79594	3.72506
CLEC4C	0.696642	6.64808	1.93977e-09	0.908336	0.00255711
RPS21	0.695389	6.94623	2.7358e-10	3.25662	2.17508
P2RY14	0.692588	4.86711	3.71824e-05	0.819038	0.02428
SLC15A4	0.691048	5.41021	2.55352e-06	1.31575	0.418811
RPL37A	0.686916	7.2849	2.62182e-11	4.34938	3.378
AHNAK	0.685888	4.40457	0.000286523	1.28553	0.501111
SRSF3	0.685129	6.0402	8.13471e-08	2.35756	1.73358
NUCB2	0.682243	4.59235	0.000128643	1.21726	0.250433
RPL35	0.681789	7.36148	1.52083e-11	3.76003	2.98569
RUBCN	0.681417	5.76735	3.82583e-07	1.22229	0.246181
GNL3	0.677012	4.45841	0.000228454	1.37129	0.497559
RPS25	0.674973	8.29395	1.12624e-14	3.64403	2.73166
C3orf58	0.673842	5.15454	9.43472e-06	1.33546	0.572289
RPS26	0.666315	6.1456	4.29433e-08	3.8189	2.52662
N4BP2L1	0.662103	4.34658	0.000364363	1.15178	0.242964
RPS16	0.661568	11.1511	1.92905e-26	4.21284	3.48313
RPL27	0.660917	8.93658	5.35607e-17	3.25391	2.31473
RPS20	0.658024	9.38058	1.02868e-18	3.45046	2.72448
SUB1	0.657602	5.78626	3.45042e-07	2.35136	1.44797
PARK7	0.657459	6.24154	2.44806e-08	1.98889	1.10085
PTCRA	0.655067	5.41014	2.55352e-06	1.01379	0.0917548
JAML	0.642512	7.1027	9.35678e-11	1.08313	0.153318
RALGAPA1	0.638533	5.60969	8.97278e-07	1.34259	0.598942
ISG20	0.638307	6.82315	6.11582e-10	0.941211	0.330235
ETV3	0.635735	5.17086	8.6812e-06	1.65072	0.722781
MAP1A	0.633977	4.47689	0.000212359	0.86135	0.0201737
CCDC50	0.633436	4.26852	0.000503005	1.65815	0.867395
LAMP5	0.632847	5.69021	5.87982e-07	0.867945	0.0124335
ZFP36L2	0.632283	4.13858	0.000834362	2.40825	2.10079
DNAJA1	0.630059	4.81757	4.7139e-05	3.31353	2.58294
MYBL2	0.628698	4.13467	0.000846547	0.916523	0.0078282
CHMP1B	0.628658	3.87164	0.00223926	1.98341	1.16441
C12orf57	0.628532	4.64563	0.000102387	1.31104	0.842055
SPCS1	0.624482	5.31022	4.28281e-06	2.09531	1.008
TRAF4	0.623973	5.58218	1.03214e-06	0.92001	0.107029
JMY	0.623372	5.83222	2.67285e-07	1.2969	0.296888
PRMT9	0.620412	5.51368	1.4725e-06	1.10957	0.289005
RPL36	0.619696	8.24676	1.66407e-14	3.73498	3.10087
PPM1K	0.619681	5.99479	1.06479e-07	1.31987	0.466129
ZFAT	0.61253	5.87798	2.08363e-07	0.56997	0.0558434
PLD4	0.612413	3.36639	0.0123947	1.88777	1.11873
LPIN1	0.60983	5.57642	1.06433e-06	1.08272	0.215068
PPP1R14A	0.609363	3.42199	0.0103317	0.797746	0.0171841
EIF3K	0.604393	8.84786	1.16563e-16	1.98206	1.57154
LSP1	0.60046	4.38915	0.000304955	1.49495	0.548159
RPL31	0.600422	6.26717	2.09611e-08	2.56683	1.88364
COX4I1	0.594495	8.93769	5.34017e-17	2.75215	2.20858
JUND	0.592166	4.52425	0.000172517	3.66506	3.22303
HNRNPA1	0.590692	6.8906	3.97442e-10	2.63649	2.02595
CD55	0.587159	4.64667	0.000102037	1.76283	0.954134
AKAP13	0.587045	4.7753	5.70275e-05	2.80911	2.18334
PPIB	0.585283	5.22031	6.76169e-06	2.23767	1.44581
FAM177A1	0.584925	4.75208	6.31334e-05	1.34537	0.523984
RPL23	0.579219	8.6125	8.62129e-16	3.35408	2.52607
BTF3	0.576739	8.81695	1.49523e-16	2.68894	2.12837
STMN1	0.575897	4.02843	0.00125168	1.63107	0.693858
HLA-DRB1	0.571064	2.74378	0.0689617	4.07645	3.7085
SNHG7	0.56596	5.31469	4.19628e-06	1.16612	0.438827
C12orf45	0.564435	4.53122	0.000167675	0.933891	0.210684
RPL24	0.562322	9.0945	1.33411e-17	3.64559	2.89404
SCT	0.562209	3.22791	0.0185634	0.981062	0.00331646
AES	0.560204	7.45618	7.61683e-12	1.10937	0.463014
KLF13	0.559556	4.47278	0.000215216	0.975665	0.459523
FCHSD2	0.559176	4.08149	0.00103681	1.29396	0.666898
NOP53	0.555758	7.56897	3.30725e-12	1.67249	1.24459
SLC20A1	0.555148	5.4986	1.60053e-06	1.25454	0.688342
POLR2A	0.554512	5.64883	7.30614e-07	1.5668	0.69673
HLA-DRA	0.552676	2.80725	0.058791	4.81332	4.46254
HSPA5	0.547866	3.27645	0.0161977	3.0096	2.33543
JOSD1	0.547408	4.17211	0.000730741	1.88362	0.946538
DNAJB9	0.546457	4.09407	0.000988168	1.12125	0.376902
S100A4	0.543292	2.35889	0.163652	1.86625	1.00317
IRF8	0.542623	4.59694	0.000126232	1.56077	0.958343
PHB	0.537455	7.18591	5.2056e-11	1.18825	0.523817
AFF3	0.535984	5.77025	3.77019e-07	0.668996	0.0785973
UTRN	0.535315	3.13277	0.0242047	1.24197	0.688832
TXN	0.534647	3.13024	0.0243775	1.94509	0.640495
BHLHE40	0.530928	4.03841	0.0012053	1.61623	0.735224
UBA52	0.530908	6.6621	1.77575e-09	3.79432	3.17128
CXCR3	0.529298	4.57665	0.000138035	0.995789	0.0164255
UBB	0.529103	5.40755	2.58516e-06	2.87439	2.5072
AL355075.4	0.528607	2.82322	0.0563279	0.954168	0.338582
LRRC26	0.528535	5.67732	6.30915e-07	0.74403	0.00144164
IQGAP2	0.528331	5.1235	1.0999e-05	1.08975	0.462007
EDF1	0.525383	5.55801	1.17205e-06	1.74735	1.25838
ODC1	0.525367	3.99905	0.00139618	1.4526	0.535912
SULF2	0.524957	6.04931	7.73122e-08	1.01153	0.192623
CYBA	0.521798	5.2737	5.16331e-06	3.62884	3.09034
RPL17	0.515574	5.58216	1.03214e-06	2.0527	1.42741
SPN	0.514562	3.4402	0.00980817	1.08809	0.265406
CHCHD2	0.513957	5.68724	5.96822e-07	2.3294	1.6145
AC119428.2	0.512735	3.22403	0.0186957	0.751465	0.024354
RBM38	0.5103	4.30439	0.000431561	0.947967	0.216354
UBC	0.504638	3.72405	0.00378312	4.32527	3.94561
EIF3E	0.502131	6.27986	1.93789e-08	1.75704	1.26922
PAXX	0.499436	4.57389	0.000139439	1.24254	0.486245
HCG18	0.497364	3.43224	0.0100378	1.16684	0.301449
TPT1	0.495894	8.34618	7.41091e-15	5.81696	5.35356
CYB561A3	0.493347	3.15626	0.022674	1.08874	0.287378
GTF3A	0.492748	5.057	1.5234e-05	1.27612	0.882858
FAM129C	0.492074	4.65069	0.000100391	0.61017	0.0122309
ACTN4	0.49196	5.52749	1.3823e-06	1.0517	0.399349
SLFN11	0.488282	3.11767	0.0253103	0.998071	0.363922
CRIP1	0.487499	5.82285	2.81245e-07	0.873174	0.165552
CHAF1A	0.486504	5.78602	3.45042e-07	0.849047	0.0880298
AC007952.4	0.48323	3.66279	0.00472678	1.41382	0.774611
HLA-B	0.482859	4.17852	0.000712296	4.17432	3.56937
YWHAZ	0.480745	5.036	1.67171e-05	2.59535	1.78995
CCDC186	0.478167	4.32038	0.000404766	0.881787	0.381081
ATP5MG	0.476998	4.3803	0.000316276	2.27228	1.53754
EIF3L	0.473604	5.23609	6.24647e-06	1.52571	1.0261
APRT	0.472693	6.85414	5.03647e-10	1.39078	0.912065
CD164	0.471479	3.30023	0.0151843	2.06719	1.51611
KPNA2	0.471016	3.25525	0.0171479	1.13221	0.516083
STK17B	0.470055	3.93328	0.00179145	1.47017	0.805378
PDE7A	0.469866	4.23453	0.000571484	0.90758	0.259955
CCDC69	0.46687	2.99793	0.0357622	0.914899	0.205959
CD37	0.466353	6.31114	1.6184e-08	1.88418	1.65181
PDIA3	0.462834	5.32035	4.07644e-06	2.22909	1.80763
CERS6	0.462704	4.97898	2.19852e-05	1.0517	0.25203
SEMA7A	0.457598	5.85143	2.413e-07	0.743313	0.0850444
COMMD6	0.45658	5.52104	1.42528e-06	2.0201	1.08217
HLA-DQB1	0.451802	2.42411	0.142577	2.10172	1.89441
UBE2S	0.451034	4.07787	0.0010479	1.7813	1.00918
GSTP1	0.449198	3.89802	0.00202965	1.95126	1.45957
IGHM	0.448893	3.74653	0.00351753	0.710284	0.0912713
CNOT6L	0.444302	4.38992	0.000304334	1.04474	0.47226
SPON2	0.442557	2.83749	0.0541786	0.755681	0.117793
SMCHD1	0.441888	4.0801	0.00104174	1.39887	0.873702
HLA-DQA1	0.438304	2.11272	0.262567	2.00288	1.62416
EIF3F	0.437169	6.14588	4.29433e-08	1.55023	1.13304
CRYBG1	0.435882	5.72407	4.8917e-07	0.547723	0.168405
SRP14	0.435159	3.45914	0.00922652	2.87708	2.01469
LDHB	0.43412	4.47487	0.000214056	1.47678	0.866722
PTPRE	0.433504	2.63635	0.089078	1.67264	1.25533
SLC7A5	0.433234	3.31381	0.0145872	1.33814	0.698628
NPM1	0.431801	4.63232	0.000108672	2.96565	2.55451
H3F3A	0.431458	4.25745	0.00052288	3.49285	2.94702
CALR	0.430632	5.04716	1.58885e-05	2.49715	1.99496
CLINT1	0.43003	2.95065	0.0406406	1.0323	0.71536
CBFA2T3	0.428646	3.54004	0.00711203	0.49839	0.0421345
CD52	0.424362	5.29283	4.69138e-06	0.883771	0.235601
BAG1	0.424144	4.0783	0.0010479	1.31001	0.693088
EEF2	0.424044	5.02158	1.79547e-05	2.58897	2.08779
SIDT1	0.419747	3.99546	0.0014142	0.591167	0.113161
SCN9A	0.417925	4.07802	0.0010479	0.545016	0.00934069
NPIPB5	0.417799	4.14275	0.000821415	0.967253	0.476526
FBXO34	0.416443	5.45204	2.04551e-06	0.979068	0.30674
FBL	0.41627	7.09739	9.68392e-11	0.92261	0.488291
PSME1	0.414041	4.80827	4.91278e-05	1.6721	1.01441
SSR2	0.413977	4.60564	0.000122217	1.46931	1.02101
CHML	0.41385	4.60102	0.000124369	0.852545	0.309652
ATP5F1E	0.413682	3.31848	0.0143699	3.41394	2.65676
DNASE1L3	0.410143	2.99212	0.0362474	0.565118	0.0243385
NASP	0.408727	4.2329	0.000574882	1.54244	1.12774
UBE2J1	0.403668	2.59974	0.0968686	1.13745	0.569375
TRAM1	0.402079	4.68495	8.60875e-05	1.37484	0.880464
LRRFIP1	0.40185	3.96617	0.00157403	1.94962	1.55998
BANP	0.4012	3.53987	0.00711203	0.654387	0.258851
2020-09-09	0.401065	3.92997	0.0018122	0.743138	0.224414
HIVEP1	0.400809	4.25176	0.000534192	1.00645	0.363679
SVIP	0.399647	4.78685	5.41163e-05	0.626227	0.157504
MSL2	0.399318	3.79626	0.00294947	0.794396	0.271224
TOMM7	0.398795	4.48526	0.000204803	2.12625	1.60255
HLA-DPA1	0.398211	2.08894	0.273338	3.55889	3.25268
GUK1	0.395727	4.4381	0.000248547	1.74693	1.12936
SELENOS	0.395639	4.10684	0.000944495	1.44301	0.87219
AP3S1	0.39497	2.82096	0.0566547	0.723873	0.309211
SATB1	0.392541	3.5086	0.00786936	0.713858	0.309398
ATP5F1A	0.392013	4.15233	0.000789773	1.13842	0.860576
EMP3	0.391021	3.08515	0.0277769	1.66053	1.08403
TOB2	0.389395	3.76013	0.00335973	1.28446	0.72181
RSRP1	0.389351	4.12159	0.000890462	1.86571	1.38395
RGS13	0.388676	4.607	0.000121804	0.865	0.143473
BCLAF1	0.388313	3.97485	0.00152644	1.63653	1.29565
IL2RG	0.386164	4.02144	0.00128332	0.661792	0.158368
FCER1A	0.385114	3.71722	0.00387497	0.472448	0.065273
ARFGAP3	0.384203	4.43265	0.00025417	1.1901	0.761838
KLF3	0.384128	3.41013	0.0107632	1.15293	0.862819
ANP32B	0.379732	3.92574	0.00183843	1.22747	0.942301
OGT	0.377789	2.52784	0.114426	0.967041	0.554231
AC004687.1	0.377109	3.5515	0.00685686	1.00625	0.478719
ZNF791	0.376623	3.85887	0.00234734	0.925802	0.435207
NOP58	0.375461	3.10724	0.0260671	1.29848	0.588613
OPN3	0.37525	2.7726	0.064158	0.650067	0.128859
TPM4	0.374938	3.14518	0.0234275	2.00834	1.31911
EMB	0.373086	4.85554	3.93514e-05	0.962885	0.657605
ID1	0.372818	3.2896	0.0156232	0.670952	0.096749
Z93241.1	0.37229	3.09792	0.0268216	0.592209	0.35697
PPP1R16B	0.371686	6.18287	3.44267e-08	0.352634	0.0318895
CYFIP2	0.37028	3.83094	0.00260204	0.55333	0.0598772
PACSIN1	0.369225	4.18935	0.000681762	0.549592	0.00250399
UXT	0.367794	6.88988	3.9794e-10	1.15557	0.694951
VAMP8	0.367186	2.51454	0.117835	1.79026	1.25611
COX7C	0.366263	4.95576	2.44236e-05	2.25467	1.73181
CDK2AP2	0.365244	3.63092	0.00527123	0.757072	0.338263
EIF4B	0.361415	4.10507	0.000949357	1.69167	1.35389
PAIP2	0.359367	4.34422	0.000367279	1.20517	0.835938
CCDC107	0.359076	4.21819	0.000608041	0.835897	0.491978
ARID3A	0.358445	2.36325	0.162297	0.820093	0.295479
MKNK2	0.357757	1.9906	0.324792	0.958846	0.533808
PPDPF	0.357732	4.09632	0.000981072	1.0564	0.583587
HMGN2	0.35514	2.29898	0.184786	1.79129	1.314
MXD4	0.35426	3.34262	0.0133455	1.21923	0.895798
PABPC1	0.352705	4.41025	0.000279912	3.60817	3.09127
GALNT3	0.352621	5.69612	5.70773e-07	0.455254	0.0455866
RPL36AL	0.352146	3.75757	0.00338713	2.32175	1.91822
USP36	0.350425	3.05613	0.0301962	1.10686	0.617602
NEK8	0.34975	2.91486	0.044662	0.579917	0.0260606
SYAP1	0.349726	2.32286	0.176592	1.68646	1.50301
ZBTB18	0.348422	3.18808	0.0207273	0.826375	0.111172
TUBA1A	0.348245	2.89515	0.0468772	1.10519	0.749096
CDYL	0.348112	2.92213	0.0437498	0.900382	0.32931
NUTM2B-AS1	0.347303	3.72172	0.00381033	0.842761	0.501988
ISCA1	0.346803	4.60382	0.000122901	0.864415	0.284302
ACAP1	0.346466	4.26033	0.000518697	0.56996	0.125055
UCP2	0.344715	3.77137	0.00322894	1.22131	0.868512
METRNL	0.344513	1.99788	0.320551	1.66577	1.06495
MZT2B	0.344275	3.36316	0.0125084	1.36339	0.935606
FKBP2	0.34393	5.05636	1.52561e-05	1.2915	0.754518
DDX27	0.343746	3.11713	0.0253384	0.892826	0.64141
HSP90AB1	0.342995	1.86114	0.398795	3.94363	3.87174
CD47	0.342954	3.46145	0.00916425	0.981283	0.45942
ICAM3	0.342864	6.54372	3.78851e-09	0.594604	0.215876
MTDH	0.342652	3.79362	0.00297794	1.96038	1.70241
SNRNP25	0.342392	3.9434	0.00172338	0.465397	0.200839
OFD1	0.342178	2.81052	0.05838	0.908332	0.575077
CDC37	0.341553	3.37283	0.012172	1.5411	1.1944
PNOC	0.340957	5.14091	1.00663e-05	0.331616	0.0063696
CLN8	0.340819	1.9639	0.340106	1.04171	0.793542
CUX1	0.340697	5.07735	1.38213e-05	0.969977	0.707024
NARF	0.339999	4.54509	0.000158213	0.79296	0.386234
RAC2	0.339952	3.9016	0.00201101	0.930733	0.38955
RIPOR2	0.339408	3.05902	0.0299488	0.497039	0.134463
PIP4K2A	0.338648	5.2922	4.69773e-06	0.972661	0.608307
AKAP9	0.338055	2.73999	0.0695946	1.43411	1.03912
HSPH1	0.33773	1.32631	0.791035	2.13968	2.14669
SMIM14	0.336743	1.90546	0.374694	0.864922	0.39282
HIST1H1D	0.336587	2.46867	0.129848	0.711557	0.272411
SINHCAF	0.336462	3.37766	0.011981	0.639115	0.315108
CCNI	0.336108	4.098	0.000976413	2.13637	1.82273
MYB	0.334906	2.92393	0.0435851	0.354033	0.00437908
LINC00996	0.334104	2.8742	0.0495487	0.280666	0.0746937
YBX1	0.332711	3.91913	0.001885	3.02527	2.69778
IDS	0.332426	2.71975	0.0731635	1.39014	1.02382
ABHD15	0.332032	3.61576	0.00555102	0.412938	0.179544
TERF1	0.331536	3.27899	0.0160872	0.700503	0.350088
ADGRE5	0.330749	3.07831	0.0283608	0.697111	0.480027
NCL	0.32965	3.28535	0.015798	2.69412	2.36585
EIF2AK4	0.329407	1.9176	0.366962	0.788072	0.405674
SLC25A6	0.328583	3.81445	0.00276711	2.05413	1.78811
ARID1B	0.327634	3.293	0.0154952	1.04164	0.737246
PPIA	0.327634	3.42914	0.0101351	2.69787	2.15391
UGCG	0.327585	3.25989	0.0168971	1.35023	0.852437
CKAP2	0.32674	4.12896	0.000863484	0.57603	0.256838
CLK1	0.325918	2.97361	0.0383202	1.46916	1.03725
FOSL2	0.325594	2.69229	0.0778035	1.57005	0.800462
2020-09-01	0.324721	4.34205	0.000369879	0.434212	0.0901371
REL	0.323229	2.28734	0.189041	3.12147	2.99932
CYTIP	0.321605	3.52381	0.00746587	0.938926	0.500991
H2AFZ	0.321471	2.2818	0.190233	2.39637	1.83103
RPS17	0.321292	3.10961	0.0258777	1.51952	1.01283
ANTXR2	0.32089	3.24524	0.017649	0.482498	0.085381
ALOX5AP	0.319274	2.44431	0.136797	2.58537	1.98833
CNN2	0.318714	3.66822	0.00464166	0.57008	0.133699
TNRC6B	0.317404	4.04215	0.0011891	1.16286	0.911333
AL360012.1	0.316804	3.802	0.00289128	0.808007	0.327845
CORO1A	0.316505	3.2473	0.0175494	1.44477	1.37675
PPHLN1	0.316222	2.84243	0.0535888	0.638657	0.456325
RFTN1	0.315661	4.82215	4.61481e-05	0.542556	0.142782
EIF3H	0.315323	5.02031	1.79733e-05	1.4347	1.06245
NSMCE3	0.315257	4.42313	0.000264887	0.794651	0.272912
MARCKSL1	0.314775	3.53052	0.00732108	1.02145	0.38371
GAPT	0.314661	3.16293	0.0222523	0.742603	0.276331
TTC3	0.314219	2.38603	0.154795	1.56431	1.01121
NOP56	0.313271	3.536	0.00721017	1.2851	0.842369
TRIR	0.312832	4.45004	0.000236511	1.59433	1.23039
AC016831.7	0.312489	2.93035	0.0428096	0.764758	0.50457
EIF3G	0.311952	4.96729	2.31827e-05	1.35134	1.09516
INPP4A	0.310444	2.12647	0.256808	0.656709	0.228132
G3BP2	0.310102	3.68376	0.00438959	1.33549	0.933427
P4HB	0.309838	3.06077	0.0298596	1.3312	0.97383
GNAS	0.308464	3.51463	0.00771431	2.79019	2.62163
BRAF	0.307189	2.33796	0.170941	1.27795	0.738971
SNRPN	0.307094	3.24603	0.017614	0.759003	0.394307
NIN	0.305726	2.65156	0.0859201	0.89507	0.658747
PFDN5	0.305518	4.02719	0.0012568	2.67523	2.27583
N4BP2	0.304262	2.69973	0.0764862	0.74389	0.45616
NSA2	0.303043	3.79974	0.00291466	1.50089	1.14875
SNU13	0.303017	4.3068	0.000427471	1.18632	0.827916
FXYD5	0.302789	3.34182	0.0133722	1.21982	1.00186
THEMIS2	0.301757	1.81045	0.428968	1.1276	0.70814
AKNA	0.300927	2.32411	0.176305	0.650716	0.375398
SCAF11	0.300092	3.54495	0.0070161	1.54308	1.49859
PHEX	0.299137	4.27071	0.000498761	0.56231	0.0070682
HSP90AA1	0.298699	1.06322	0.995317	4.45197	4.63994
SEC11C	0.296372	2.4205	0.143683	0.843975	0.407117
SNRPD2	0.295903	3.06054	0.0298611	1.20601	0.743356
ANAPC16	0.295808	3.11628	0.0253925	1.12171	0.856009
RBMX	0.295762	3.42651	0.0102107	1.53298	1.37151
HNRNPUL1	0.295696	3.48852	0.00839904	1.27445	0.743674
SNHG8	0.292378	2.49385	0.122931	1.434	0.949783
IRF2BP2	0.291276	2.56087	0.106529	1.56017	0.953559
YY1	0.289242	3.00405	0.0351491	1.30247	1.03886
H2AFV	0.288933	3.23987	0.0179413	1.2908	0.748103
AGPAT2	0.288804	3.56073	0.00664234	0.561868	0.300369
RNF149	0.288442	2.04799	0.293446	1.38857	1.06572
PTPN1	0.288198	2.52285	0.115572	1.37981	1.00272
KDM5A	0.288016	3.11269	0.0256279	0.978383	0.709651
SERP1	0.287996	3.74148	0.00356291	2.15766	1.82124
ADD3	0.287933	3.54332	0.00704643	0.5295	0.167017
RAN	0.287437	3.78282	0.00310352	1.61342	1.33535
CD48	0.286645	4.03982	0.00119954	0.767896	0.325628
SRSF5	0.286307	2.68289	0.0797919	2.22647	1.82937
RPL36A	0.286106	3.32767	0.0140105	2.05277	1.45996
CENPC	0.285575	3.48019	0.00862487	0.928245	0.394533
RNF139	0.284454	4.75894	6.12286e-05	0.865195	0.317919
HMGB1	0.283823	2.49504	0.122761	2.88281	2.52195
CIB2	0.282143	2.53649	0.112236	0.453645	0.0285476
TGFBI	0.281886	2.07721	0.279415	1.08435	0.566523
2020-09-11	0.28157	3.34579	0.0132162	0.757636	0.277442
LSM7	0.281339	3.19541	0.020333	1.01941	0.678361
ARID4B	0.280702	3.48423	0.00851901	1.31386	1.02178
HIST1H4C	0.280273	2.24224	0.206755	0.966785	0.889083
ZMYM2	0.279694	3.86247	0.00231556	1.0029	0.635421
CXXC5	0.278963	3.74461	0.00353709	0.700946	0.264769
ATG101	0.27857	3.45266	0.00942549	0.930457	0.45458
SH3BP4	0.278395	3.22653	0.0186033	0.484611	0.049321
TSC22D3	0.277971	2.682	0.0799588	1.79851	1.71784
MDFIC	0.277108	5.05089	1.56697e-05	0.675618	0.123131
COX5A	0.276463	3.43242	0.0100378	1.18305	0.829929
HLA-DQA2	0.275828	2.77504	0.0638252	0.49905	0.314726
SRSF6	0.275475	2.7008	0.0763303	0.935087	0.654316
SIVA1	0.274858	1.92033	0.365122	0.939326	0.582044
OST4	0.274679	2.30601	0.182239	1.5998	1.00099
ARMH1	0.274385	3.18831	0.0207265	0.301248	0.110945
OSTC	0.27373	1.84376	0.409	1.13058	0.619266
MX1	0.273416	2.67153	0.0820657	0.899564	0.640742
TRABD	0.272656	2.54996	0.109106	0.771379	0.510242
HYOU1	0.271677	4.46108	0.000225957	0.743842	0.238451
MYL12B	0.271244	3.1968	0.0202666	2.01816	1.54284
DDX18	0.2687	2.23909	0.207986	1.57103	0.974106
CNOT2	0.268116	2.70345	0.0758575	0.955436	0.687229
UBXN1	0.267821	4.80568	4.96006e-05	1.23896	1.18623
MAP3K2	0.26744	2.86545	0.0505118	1.60958	1.23819
IDI1	0.267359	2.50676	0.120083	1.60216	0.961081
FNBP1	0.266658	1.99984	0.319302	1.04	0.71265
HMGN1	0.265953	2.99371	0.0361061	1.96463	1.60105
CIRBP	0.264888	1.88948	0.382571	1.75217	1.67422
MANF	0.263649	3.47219	0.00885348	0.900953	0.455271
RBM8A	0.263354	3.38209	0.0118304	1.56494	1.30911
EIF4A3	0.263298	2.24056	0.207562	1.77131	1.21111
LCP1	0.263215	2.36665	0.161198	2.06482	1.6476
MTPN	0.263121	2.37034	0.16011	1.33282	1.14668
TIPARP	0.262283	2.206	0.221211	1.2044	0.818063
CBX4	0.261636	2.84133	0.0537336	0.767639	0.377855
PDIA6	0.261635	2.49004	0.124127	1.42179	1.09919
RSL24D1	0.261459	4.17857	0.000712296	1.22204	0.788172
SHD	0.260054	4.68237	8.70359e-05	0.553229	0.00297001
ARGLU1	0.259784	3.03762	0.0317956	1.63166	1.53761
DHX36	0.259352	2.62253	0.0918953	1.05221	0.949517
AP1S2	0.259147	2.00897	0.313795	1.1542	0.733193
BLK	0.258559	4.02907	0.00124978	0.316092	0.0133102
RPL38	0.258383	3.08194	0.0280584	2.95397	2.36141
NXT1	0.258056	3.75371	0.00343255	0.706662	0.316849
CCDC85B	0.257887	3.27558	0.0162117	0.727233	0.694742
NOTCH4	0.25757	2.40073	0.149946	0.381282	0.0681867
WNT10A	0.257414	3.2511	0.0173306	0.200012	0.00605796
SLC25A5	0.257299	3.45179	0.00944741	1.66935	1.24071
SET	0.256808	2.45221	0.134774	1.86038	1.53461
SARAF	0.255518	2.6341	0.0896182	2.06316	1.77545
NDUFB11	0.255052	2.65767	0.084735	1.32745	0.968284
NCF1	0.25496	2.29548	0.186215	0.915515	0.648935
JAK1	0.254542	3.26703	0.0165833	1.47812	1.25616
HSPD1	0.253937	1.39445	0.733941	2.2821	2.24245
RABGAP1L	0.252389	3.57143	0.00642897	0.701784	0.43346
FOXP1	0.252268	2.34787	0.167402	0.766336	0.433436
UQCRH	0.251944	4.10408	0.000952275	1.72917	1.25323
NDUFS5	0.251857	2.65092	0.086006	1.48669	0.94044
FAM107B	0.25161	2.01446	0.310822	1.27781	0.789569
RASSF5	0.251455	3.65543	0.00484996	1.13043	0.751627
PPP2R5C	0.251448	2.18174	0.231433	1.14081	0.611156
DRD4	0.250503	3.29299	0.0154952	0.337118	0.00662872
GPBP1	0.250354	2.70459	0.0757755	1.97016	1.58728
PAFAH1B2	0.249854	1.88728	0.383826	0.910037	0.405484
RBBP8	0.249263	3.39439	0.0113715	0.632057	0.28074
FMNL1	0.248835	3.58559	0.00612543	1.19577	0.908824
TMSB10	0.248627	1.77907	0.450864	4.32173	3.69964
SEPHS1	0.248398	2.50199	0.12114	0.497612	0.105848
CCNT1	0.247008	3.44905	0.00953501	0.599491	0.359753
IGF2R	0.246967	2.92217	0.0437498	0.66672	0.299942
TWISTNB	0.246438	2.20545	0.221333	1.00071	0.538563
ST3GAL4	0.245198	3.26151	0.016828	0.370322	0.0235995
PRDX6	0.245028	4.50803	0.000185398	1.17782	0.899865
UBALD2	0.243909	3.05916	0.0299488	0.800593	0.53219
ZBTB10	0.243882	2.84985	0.0526162	0.662816	0.295765
AHI1	0.243533	2.50529	0.120455	0.899455	0.463318
GRAMD1B	0.243434	2.35282	0.165971	0.675002	0.38026
SLC38A2	0.242584	2.18607	0.229194	1.7842	1.32275
SH3BGRL3	0.241875	2.44498	0.136686	2.3336	2.12782
DNAJC1	0.241853	3.36851	0.0123213	0.642665	0.401143
DDX21	0.240341	1.78715	0.44514	1.91877	1.51184
CD36	0.240325	2.28907	0.188525	0.485978	0.139911
ITGA4	0.239775	3.5407	0.00710321	0.700323	0.327906
SMIM3	0.239753	2.90027	0.0463016	0.918852	0.324081
YME1L1	0.238994	2.57039	0.10421	1.49479	1.21849
NGLY1	0.238731	3.94636	0.00170613	0.709075	0.40205
EPHB1	0.238506	3.78286	0.00310352	0.466077	0.00521558
SLAMF7	0.238259	3.4264	0.0102107	0.569069	0.0862822
PA2G4	0.237219	2.08511	0.275149	1.27002	0.998063
KCNK17	0.236319	2.42787	0.141525	0.397229	0.00234002
VAV3	0.236184	2.0593	0.288669	0.46587	0.138424
LBR	0.235456	4.02239	0.00127969	0.767252	0.578664
PRPF4B	0.235302	2.40502	0.148559	1.3142	1.13944
LDHA	0.234152	1.68077	0.518813	2.30138	1.70936
AP2M1	0.234062	3.1732	0.0215869	0.973463	0.941647
NRDC	0.233698	2.94618	0.041171	0.830982	0.751202
RHEX	0.233497	4.05818	0.00112722	0.276654	0.00867679
TMA7	0.232058	2.70283	0.0759207	1.84055	1.29398
BDP1	0.230775	1.88631	0.38428	0.89541	0.798688
PPM1G	0.230415	3.30051	0.0151818	0.870235	0.611101
MED26	0.230091	3.93643	0.00177012	0.442959	0.176107
RHOH	0.229954	2.41737	0.144539	0.437045	0.253751
MCOLN2	0.229874	3.32044	0.0142934	0.496553	0.0784688
GNB5	0.229872	3.6122	0.00560555	0.391055	0.0359315
AC058791.1	0.229222	2.90707	0.045547	0.570425	0.395568
CIITA	0.228854	1.907	0.374196	0.575042	0.407889
PTP4A1	0.227781	2.83115	0.0550552	1.22229	0.833354
ESYT2	0.227759	3.23865	0.0179895	0.59342	0.281438
SELENOK	0.226158	1.98945	0.325317	1.88535	1.50356
GCC2	0.225757	1.83003	0.416037	1.14107	0.931738
CCND3	0.225638	3.45788	0.00926132	0.654241	0.421779
ENSA	0.225221	3.11275	0.0256279	1.11083	0.917404
SYF2	0.225175	2.39525	0.15147	1.08908	0.800354
CDKN1B	0.224109	3.97141	0.00154685	0.444574	0.303436
PPP1R10	0.223398	1.8762	0.390497	1.69291	1.44035
TGFB1	0.222942	1.94628	0.34973	1.52813	1.27151
ANXA11	0.22158	2.71406	0.0740788	1.01277	0.655224
NDRG1	0.221501	2.71857	0.0733455	0.769622	0.360645
ADI1	0.221485	3.09289	0.0271436	0.824122	0.559491
SNX9	0.221376	1.9767	0.333147	0.964934	0.786737
CORO7	0.221119	2.72771	0.0717994	0.6474	0.397774
ERN1	0.219032	2.71301	0.0742253	0.503182	0.406132
PLXNA4	0.218994	2.17219	0.23586	0.340181	0.00546525
PTPRS	0.218726	2.52736	0.114523	0.282556	0.00405968
RNF126	0.218093	2.78627	0.0621453	0.599056	0.213934
EPC1	0.217936	2.65644	0.0849965	1.18976	1.04631
CDC42SE2	0.217922	2.27063	0.194774	0.780761	0.485004
VEGFB	0.217919	1.90695	0.374196	0.968541	0.65368
DIAPH1	0.21778	2.00889	0.313795	0.597907	0.369726
ANKRD12	0.217488	1.84605	0.408235	1.44702	1.16069
GLIPR1	0.217225	2.15881	0.241252	1.49838	1.12083
JTB	0.216851	2.63308	0.0897818	1.22948	0.888464
EIF2S3	0.215436	2.49646	0.122407	0.980917	0.847868
AMN	0.215305	2.34429	0.168542	0.299277	0.0078786
AGPAT5	0.215113	2.50424	0.120554	0.667426	0.23231
BRD4	0.213935	2.22614	0.212487	1.27777	1.00387
B2M	0.213163	1.44647	0.691623	5.67824	5.09114
CORO1C	0.212923	1.45927	0.684531	1.13813	0.607546
SNRPB	0.21251	2.69909	0.0765886	1.35152	1.06762
PHACTR1	0.211705	1.70026	0.50315	1.15136	1.10484
IQGAP1	0.211327	1.60013	0.572785	1.34751	0.895744
PSME2	0.211185	2.15391	0.243934	1.2506	0.860795
TENT4A	0.210625	3.00533	0.0350262	0.607259	0.206652
CCNH	0.207953	1.51672	0.640192	1.40856	1.18416
ZBTB1	0.207849	2.07278	0.281787	1.49144	0.937541
MIA3	0.20737	2.04096	0.296787	0.866706	0.737483
TNIP1	0.20729	3.74149	0.00356291	0.545429	0.350813
EIF3I	0.207178	2.12127	0.259256	0.878247	0.686158
PNN	0.20716	2.57157	0.104024	1.4897	1.25167
PSIP1	0.207075	2.06024	0.288195	0.78275	0.431417
HNRNPM	0.206707	2.88107	0.0485443	1.72555	1.496
CDK17	0.206535	2.80752	0.058791	0.383234	0.228951
VDAC3	0.20628	1.82332	0.42007	0.799172	0.426879
HLA-C	0.206278	1.78008	0.450188	3.15665	2.8635
DEDD2	0.205942	2.55129	0.108851	0.430344	0.29349
RNF138	0.20553	4.08336	0.00103231	0.544155	0.224586
CPNE3	0.205422	1.95016	0.347086	0.894709	0.534785
BCL7A	0.205142	1.89904	0.377849	0.235059	0.0396359
CAT	0.204905	1.45391	0.687265	0.808009	0.388073
PTRHD1	0.204115	1.68323	0.517267	0.531574	0.215787
ANXA6	0.203888	2.2981	0.185099	0.420141	0.117074
TXLNG	0.203842	3.02252	0.0332838	0.468666	0.234173
ZNF891	0.203636	1.99224	0.323898	0.386356	0.0879918
FUS	0.203257	2.28336	0.190082	2.46059	2.24746
CALCRL	0.203034	3.69127	0.00427067	0.325949	0.0171559
NAP1L1	0.202874	2.11066	0.263583	2.19019	1.83226
OGA	0.202864	2.66454	0.0833107	0.633731	0.546942
GTPBP1	0.202689	2.56411	0.10571	0.588258	0.189471
MED4	0.202495	2.65506	0.0852969	0.565613	0.49056
TUFM	0.20247	2.99352	0.0361061	0.862914	0.779495
C19orf53	0.202192	3.63841	0.00513031	1.08045	0.868984
UFC1	0.20199	3.30424	0.0150315	1.02196	0.770704
CCDC88A	0.201709	1.9881	0.325972	1.7252	1.46211
STRBP	0.201415	2.8852	0.0480377	0.518274	0.27537
LPGAT1	0.200636	2.06635	0.285117	0.543995	0.394427
SPCS2	0.200627	2.53803	0.111859	1.47396	1.19197
HES4	0.200605	3.17605	0.0214248	0.66548	0.246786
COPE	0.200289	2.02547	0.304347	1.3555	1.13965
SRSF2	0.200199	1.97278	0.335615	2.00236	1.51338
HIST1H1C	0.199804	1.81652	0.424772	0.720067	0.38798
ADA	0.199623	3.27963	0.0160687	0.323094	0.049344
RABAC1	0.199254	1.98734	0.326339	1.03576	0.798074
DUSP22	0.198542	1.59307	0.577958	0.682123	0.339595
DDT	0.198332	3.35923	0.0126658	1.02625	0.762079
MAPKAPK2	0.197314	1.21975	0.881148	1.05922	0.669925
XBP1	0.196939	1.88961	0.382571	1.65642	1.29447
TOMM20	0.196602	2.87014	0.0499952	1.51764	1.15951
AUTS2	0.196022	4.35574	0.000350918	0.369357	0.241316
SRPRA	0.195967	1.80325	0.433862	0.848502	0.597206
SDF2L1	0.195918	1.82095	0.421726	0.684243	0.50109
INTS6	0.195589	1.25883	0.847783	1.25848	1.06508
RSL1D1	0.195504	2.44778	0.136116	1.29528	1.03036
PSMD8	0.194827	2.39754	0.150965	1.04017	0.935465
JUNB	0.194514	1.45523	0.68726	2.69962	2.32945
AC016831.5	0.194101	1.88346	0.385841	0.647498	0.460066
TCEA1	0.194061	2.7941	0.0608171	1.28857	1.06545
EIF3D	0.193886	2.11034	0.263583	0.915802	0.73486
SRP72	0.19342	2.79563	0.0606118	0.949467	0.788073
CEP57	0.192497	1.98522	0.327608	0.44186	0.378201
IFRD1	0.191787	1.16827	0.921522	1.77957	1.30782
BAK1	0.191786	2.87249	0.0497204	0.322093	0.13086
EID1	0.191347	3.25461	0.0171728	1.14309	0.952408
GDI2	0.191222	2.54228	0.110803	1.20483	1.12988
NHP2	0.191069	3.96815	0.00156281	0.654658	0.404508
NFKB2	0.190832	1.7893	0.443761	0.73992	0.668599
RBM3	0.190747	2.78271	0.0625275	1.76317	1.30133
HDGF	0.190412	2.80727	0.058791	0.706386	0.485749
TOP2B	0.190244	2.50552	0.120441	0.713284	0.530642
IL27RA	0.190139	2.90069	0.0463002	0.302929	0.114601
PBXIP1	0.190059	2.41165	0.146389	0.270574	0.207574
GLO1	0.189981	2.02464	0.30467	0.580998	0.358097
ARHGAP5	0.189741	2.11777	0.260641	0.741085	0.446227
CTDP1	0.189255	1.4127	0.719634	0.50172	0.144555
HIGD1A	0.189188	1.9676	0.33838	0.647772	0.224747
RALA	0.188358	1.88568	0.38456	0.716651	0.340904
MDN1	0.187658	2.72362	0.0724417	0.499791	0.193609
HNRNPA3	0.187566	1.96298	0.340285	2.08249	1.82681
RELL1	0.187484	3.43484	0.00996865	0.320404	0.106405
IKZF1	0.187461	2.35098	0.166638	1.15529	1.11908
RASGRP2	0.187398	3.23061	0.0184444	0.352413	0.135568
SETD2	0.186935	2.41461	0.145405	0.848432	0.722281
PFKFB2	0.185622	3.05014	0.0306946	0.371633	0.129647
COX7A2L	0.185568	3.46678	0.00900896	0.928453	0.610541
CCT7	0.185539	3.23879	0.0179895	0.604215	0.48764
PPP1R2	0.185476	2.11038	0.263583	1.06914	0.841658
ATP5F1B	0.185427	2.16837	0.236888	1.40277	1.13812
ITSN2	0.185293	2.30113	0.183879	0.804084	0.792816
FLT3	0.184803	4.02005	0.00128941	0.290239	0.0249064
SSX2IP	0.184375	3.78096	0.0031232	0.272963	0.072967
EHMT1	0.184206	3.11962	0.0251806	0.407513	0.392284
PDAP1	0.183998	2.06329	0.286518	0.642391	0.567801
CHD3	0.183524	1.77744	0.451847	0.519171	0.282638
GZF1	0.183301	2.02178	0.306445	0.730582	0.344893
HNRNPA2B1	0.182977	1.93066	0.358566	3.06612	2.93832
ATP5MC2	0.182965	1.66854	0.526413	1.76771	1.52313
BOD1L1	0.182223	2.05288	0.291513	1.22724	1.23358
IGLC2	0.182178	2.42041	0.143683	0.301041	0.113756
C9orf16	0.18208	2.13076	0.254663	0.9598	0.765021
ZDBF2	0.182063	1.8735	0.392491	0.529968	0.205248
SH3PXD2A	0.182018	2.95127	0.0405861	0.400145	0.0921539
UBE2I	0.181352	1.76561	0.45872	0.940036	0.787307
CLTB	0.181272	2.88217	0.0484068	0.637016	0.471359
HLA-A	0.18119	1.27893	0.828174	3.22033	2.86906
SPTAN1	0.18005	2.26668	0.196359	0.766361	0.565479
RPL7L1	0.180029	2.05174	0.292207	0.688122	0.756542
CDK13	0.179924	2.54545	0.10998	0.856407	0.762365
PQBP1	0.179284	1.61442	0.562813	0.438125	0.351275
RAP1GDS1	0.179184	2.22827	0.21211	0.490472	0.271832
SSR3	0.179138	1.94107	0.352841	1.31625	1.07477
IRF1	0.178654	1.08753	0.976693	1.24516	0.833388
SFPQ	0.178534	1.65422	0.536433	2.57554	2.36552
APEX1	0.178484	2.24936	0.203872	1.0745	0.802641
SRRM2	0.178014	1.9036	0.375112	2.2039	2.23828
DCTN3	0.177898	4.49382	0.000197626	0.627731	0.391211
UPF2	0.177839	1.86814	0.395247	0.599164	0.497051
PSMB8	0.177276	2.65395	0.0855294	0.771662	0.5868
HNRNPA0	0.17726	2.61067	0.0944405	1.0659	0.901906
AP1S3	0.17715	1.74854	0.46988	0.230175	0.0441702
PPA1	0.177137	2.29789	0.185117	0.936586	0.572207
PCSK7	0.176911	2.40918	0.147167	0.716695	0.450599
HNRNPD	0.176639	2.66772	0.0827157	1.2975	1.19715
OTULIN	0.176464	1.70879	0.497145	0.795191	0.659633
OSBPL8	0.176028	1.59954	0.573154	1.15978	0.993071
SLC32A1	0.17581	2.60735	0.0950037	0.384707	0.00153202
HCST	0.175621	2.02439	0.30467	1.40302	1.30734
AC103591.3	0.175465	1.53758	0.624878	0.55923	0.447206
ADD1	0.174452	1.73975	0.475784	0.706906	0.591742
LIMD2	0.174268	2.72966	0.0715114	0.705104	0.591241
PDCD4	0.174034	1.58072	0.587964	0.939124	0.736839
FADS1	0.173665	2.21707	0.215954	0.412997	0.225569
ACTG1	0.173571	1.09063	0.974433	3.13887	3.17891
SERBP1	0.17288	1.47793	0.670199	1.93466	1.80196
USP11	0.172557	1.66546	0.528514	0.497018	0.355872
IL18R1	0.172547	2.78456	0.0623655	0.311612	0.0568679
NSD3	0.172541	2.32359	0.176468	0.908104	0.761325
ATP2A3	0.172454	2.4598	0.132628	0.281279	0.0563804
ITGAE	0.172055	1.45201	0.688365	0.488324	0.247507
GPSM3	0.171435	1.90719	0.374196	0.940318	0.853419
RCOR1	0.171275	2.9944	0.0360784	0.733892	0.603805
TTC19	0.171266	1.39192	0.736501	0.761838	0.499726
SMG1	0.171062	2.12101	0.259322	0.983607	0.832934
P2RX1	0.17098	2.39326	0.152219	0.260865	0.0314681
ORAI2	0.170795	2.94762	0.0410126	0.432717	0.369372
SIK1	0.170221	3.01552	0.0339899	0.437391	0.19391
UBTF	0.1702	1.68028	0.518813	0.493844	0.360131
BRD1	0.170164	2.89211	0.0472405	0.584658	0.399069
TAPBP	0.169979	2.31106	0.180594	1.12915	0.882442
ST3GAL5	0.169485	2.35217	0.166186	0.432096	0.259132
C1orf35	0.169473	3.74864	0.00349167	0.425813	0.253429
VIPR2	0.169214	3.60456	0.00573931	0.198626	0.00658831
SPINT2	0.169166	1.17136	0.920535	0.914932	0.467171
ERGIC3	0.169157	2.83277	0.0548447	0.585644	0.447622
PNISR	0.168932	1.64405	0.543396	1.5131	1.37893
TRA2B	0.168531	1.68312	0.517267	1.72897	1.67096
SRSF10	0.168408	1.85387	0.403437	1.21957	1.13642
SLC35E1	0.168384	2.42521	0.142287	0.612689	0.346392
AC245014.3	0.168042	1.09878	0.96922	0.546448	0.461126
UQCRB	0.167924	2.30671	0.182016	2.11277	1.62965
TNNI2	0.167851	2.14929	0.245554	0.270368	0.0689484
ASIP	0.167812	2.21684	0.215989	0.210171	0.0124867
TMEM107	0.166833	1.38202	0.745615	0.652959	0.451515
ATP5F1D	0.166338	2.50009	0.121537	1.30987	1.08858
BORCS5	0.166115	3.27018	0.0164172	0.461052	0.20922
BPTF	0.165883	1.36693	0.758426	1.43968	1.24186
TM9SF2	0.165687	1.16891	0.921308	0.910783	0.595808
SRRM1	0.16519	2.54788	0.109425	1.92808	1.67638
STK4	0.16511	1.75729	0.464135	1.16849	1.18646
GPM6B	0.164969	2.16736	0.237295	0.363457	0.0955349
KLHDC4	0.164712	2.04343	0.295731	0.417052	0.180398
TUBA4A	0.164605	3.18728	0.020754	0.523159	0.178078
DSG2	0.164452	3.50598	0.00792497	0.318594	0.00312627
A1BG	0.164393	2.54814	0.109425	0.568564	0.175209
SYTL3	0.164187	2.04396	0.295465	0.612751	0.494049
DAAM1	0.164109	1.4076	0.723	0.587704	0.399374
KDM2A	0.163541	2.30934	0.181249	0.590528	0.564428
CST3	0.163501	1.05546	0.999944	3.31997	3.17731
FBXW7	0.16344	2.03747	0.298402	0.654423	0.472541
DDB1	0.163207	1.64834	0.541261	0.718358	0.456995
SPNS3	0.163057	2.95269	0.0404833	0.264823	0.131152
TAF15	0.162845	3.00953	0.0345894	0.691608	0.595603
POLR2K	0.162817	2.62989	0.0904316	0.54688	0.412244
PCNX4	0.162573	1.67636	0.521074	0.750511	0.510286
RARA	0.162232	2.28414	0.189939	0.443415	0.184835
DFFA	0.162193	1.85376	0.403437	0.485616	0.189859
FXR1	0.161993	1.18863	0.906815	0.977876	0.869212
NDUFA4	0.161971	1.49518	0.65727	1.85961	1.27133
GABPB1-AS1	0.161646	1.67182	0.524171	0.849212	0.674893
EIF1	0.161554	1.87114	0.393859	4.43863	4.12885
BAZ1A	0.1615	1.64749	0.541743	1.24897	1.07051
NDUFS6	0.161095	1.62042	0.558796	0.982762	0.751377
ARHGEF7	0.161028	1.68648	0.514713	0.498682	0.380359
ATG4D	0.160927	1.73067	0.48226	0.12825	0.0921556
H3F3B	0.160887	1.52109	0.637256	4.30025	3.95631
CPT1A	0.16074	2.10257	0.267075	0.35863	0.139081
TUBB4B	0.160644	1.52683	0.633643	2.13868	1.59958
BCAS2	0.159993	1.14002	0.941732	0.875985	0.753773
BRD2	0.159976	1.50906	0.645914	1.69739	1.37198
CYTH1	0.15968	1.8446	0.408894	0.823233	0.641333
LY9	0.159512	4.0138	0.00131938	0.357882	0.0293841
DNAJC9	0.159109	1.81834	0.423761	0.36766	0.182583
RBM25	0.159032	1.44995	0.689853	1.79828	1.6219
SUPT5H	0.15828	1.84093	0.410507	0.924104	0.612793
SP110	0.158273	1.33034	0.78814	0.79211	0.678598
FAM160A1	0.158266	3.34313	0.0133322	0.157762	0.00203791
MYL6	0.157936	1.3735	0.752549	3.00342	2.57862
TMEM160	0.157872	1.60977	0.565937	0.610494	0.451257
CSNK1G2	0.157126	1.23771	0.863753	0.656588	0.492375
SFT2D2	0.156516	1.06309	0.995317	0.722712	0.581109
PTTG1	0.156237	2.56286	0.105977	0.359285	0.212382
CDKN2D	0.155917	3.52971	0.00732859	0.316742	0.112734
ARFGEF1	0.155351	1.47812	0.670122	0.55403	0.500309
TOB1	0.155253	1.18655	0.90831	0.777334	0.488712
FLNB	0.155223	1.73272	0.480727	0.306248	0.0739044
RHOF	0.155091	3.87636	0.00219938	0.410505	0.144025
SON	0.155029	1.89568	0.379308	2.18128	2.15806
TMED3	0.155016	2.50929	0.119414	0.364868	0.247762
PSMA7	0.155008	2.10208	0.267296	1.78331	1.56998
DNAJB11	0.154997	1.84611	0.408235	0.676297	0.516894
STIM2	0.154653	2.0915	0.272272	0.409518	0.314044
FAAP20	0.154123	2.27228	0.194198	0.539184	0.420304
SCAMP5	0.153944	3.40384	0.0110045	0.29441	0.0097642
ANKRD37	0.15388	2.22606	0.212487	0.542576	0.35938
AL021707.6	0.153704	2.43971	0.138	0.229246	0.0503228
TES	0.153455	2.0006	0.319087	0.779822	0.505658
TDG	0.153442	1.51268	0.642544	0.49678	0.399118
PRELID1	0.153033	2.34982	0.16708	1.04557	0.844293
ARID2	0.152902	1.46659	0.679019	0.437759	0.305121
SOCS5	0.152818	1.85524	0.402373	0.353003	0.149296
MZT2A	0.152748	1.67369	0.522637	0.63484	0.371685
CBX6	0.152646	2.10961	0.26385	0.502273	0.162152
GNA12	0.152559	1.50999	0.645247	0.570427	0.341305
RTF1	0.152325	1.47939	0.669691	0.826233	0.696212
EIF2S2	0.152295	1.33775	0.78292	1.14256	0.968201
RUNX3	0.15134	2.28568	0.189443	0.592561	0.341735
ITPR1	0.150983	1.57906	0.589274	0.420772	0.245596
VAMP2	0.150904	1.81709	0.424379	0.862074	0.676155
USP8	0.150827	1.43135	0.704329	0.858057	0.839079
ATG12	0.150212	1.83099	0.415278	0.762654	0.556864
PRKAR2B	0.150203	4.83788	4.27153e-05	0.251087	0.0589015
CUX2	0.149962	3.27011	0.0164172	0.183395	0.0030426
MESD	0.149888	1.31378	0.800459	0.696774	0.714929
CEBPZ	0.149817	2.17998	0.232368	0.840651	0.608575
CCDC138	0.149698	2.06016	0.288195	0.236011	0.0708355
SPTY2D1	0.149381	1.67468	0.522281	1.19055	0.644599
TMED2	0.149358	1.77434	0.452828	1.02221	0.708002
SF1	0.14913	1.64244	0.544549	1.35993	1.29531
ANKRD13D	0.14912	1.58208	0.586845	0.311298	0.351768
TXNL4A	0.148555	1.84553	0.408235	0.702855	0.501028
P2RY6	0.148472	2.07239	0.281946	0.331814	0.0846699
TMEM50A	0.14843	2.22749	0.212167	1.05454	0.856796
NPC2	0.148324	1.1026	0.965541	2.74282	2.33287
DHTKD1	0.148268	2.9126	0.0448969	0.186355	0.206309
ADAM19	0.148138	2.75779	0.066355	0.273731	0.0235383
PDPK1	0.148114	2.12531	0.257087	0.525143	0.347208
XRCC6	0.147855	2.11285	0.262567	1.04311	0.9406
RNASE6	0.147806	0.988462	0.999944	1.31027	1.01385
SUPT4H1	0.147798	3.13177	0.0242694	0.755628	0.554022
ABCF1	0.147756	1.86655	0.395727	0.754384	0.647129
PRDM2	0.147544	2.09245	0.271962	0.841345	0.703344
PRPF38B	0.146922	1.37244	0.753658	1.6164	1.45072
LUC7L3	0.146793	1.25399	0.851312	1.26251	1.10948
KAT6B	0.14657	1.93391	0.356702	0.451176	0.338722
WDFY2	0.146548	1.30683	0.806207	0.727887	0.549826
BANK1	0.146329	2.35976	0.163444	0.262197	0.0484435
UBE2D2	0.145884	1.32919	0.789052	1.0582	0.912611
ZNF706	0.145638	1.16634	0.922592	1.25278	0.807983
NPIPB4	0.145578	3.11892	0.0252221	0.30417	0.126926
UBE2G1	0.145406	1.82819	0.41733	0.384352	0.282675
SMARCA5	0.145384	1.82608	0.418459	1.37842	1.15955
ZMAT2	0.145259	1.26028	0.846201	0.634704	0.551671
TERF2IP	0.145147	1.80556	0.43236	0.975451	0.754109
CFL1	0.145005	2.19103	0.227622	2.97148	2.87772
TSTD1	0.144947	1.85324	0.403713	0.415625	0.172375
CSF2RB	0.144509	1.47859	0.669764	0.439753	0.125995
ZDHHC17	0.144382	2.44872	0.135881	0.392157	0.240172
AC009404.1	0.144211	2.0886	0.273456	0.258598	0.0633843
YTHDC1	0.144119	1.66524	0.528604	1.13238	0.952115
CYSLTR1	0.143955	1.56581	0.599689	0.411875	0.255941
AL357060.1	0.143258	2.52946	0.11407	0.189766	0.0993507
TUT4	0.143225	2.20929	0.219548	0.83477	0.781452
NUDT1	0.142887	1.39826	0.731068	0.525009	0.339429
GRK6	0.1428	2.37458	0.158531	0.225222	0.145301
SNAP29	0.14253	2.91697	0.044391	0.376531	0.301843
BTAF1	0.142126	1.98413	0.327972	0.523092	0.449822
DNAJC4	0.142025	2.0187	0.308243	0.553095	0.333782
ARAP2	0.142006	2.37187	0.159547	0.472183	0.295587
PPP4R3A	0.141886	2.46418	0.131417	1.09493	0.810447
TMEM263	0.141821	1.98992	0.325193	0.36643	0.330531
ABRACL	0.141532	1.7624	0.460764	0.710289	0.342212
SHROOM2	0.141511	0.988388	0.999944	0.0287777	0.000970182
SLITRK5	0.141488	3.09909	0.0267353	0.23763	0.00179945
MED30	0.14129	2.21766	0.215721	0.245589	0.164524
POLR2L	0.140945	1.90516	0.374694	1.30487	0.918405
TRA2A	0.140832	1.29823	0.812325	1.09536	0.857538
ANKRD36C	0.140763	1.60243	0.571357	0.372788	0.340341
ZSCAN18	0.140667	2.39558	0.15147	0.101621	0.127388
SMDT1	0.140639	3.02504	0.0330539	0.977823	0.663785
MALAT1	0.140624	1.17816	0.91477	8.57558	8.32454
NCBP3	0.140479	2.19013	0.2279	0.459928	0.427402
PSMB1	0.14028	1.97486	0.334102	1.17821	1.10358
SLC44A2	0.139992	2.38657	0.154642	0.41466	0.260589
TOPORS	0.139845	1.38137	0.745973	0.927767	0.473833
CYP46A1	0.139604	3.85555	0.00237162	0.18731	0.00917092
POLR1D	0.139515	2.11799	0.260641	0.889681	0.649526
SRSF11	0.139453	1.66473	0.528859	1.42328	1.20375
TNRC6C	0.139314	1.82628	0.418409	0.143997	0.102327
URI1	0.139256	1.65955	0.532707	0.566692	0.435223
RNF7	0.139176	2.31699	0.178512	0.964859	0.713701
MX2	0.139159	1.55362	0.609363	0.722075	0.463794
SF3B5	0.139107	2.29298	0.186936	1.06235	0.805162
STT3B	0.138915	1.31047	0.80318	0.785674	0.562358
MAD1L1	0.138543	1.62565	0.555717	0.279765	0.205249
EIF5B	0.138389	1.6849	0.516106	1.08429	0.955217
SPCS3	0.13818	1.62421	0.556376	1.27344	0.952
C11orf58	0.137924	2.13217	0.253874	1.33754	1.30122
RASSF2	0.137679	1.74296	0.473939	0.882946	0.695636
ATP5PO	0.137577	2.14111	0.249812	1.01844	0.855519
SNHG9	0.137243	1.28767	0.818865	0.498858	0.338885
CCT3	0.136792	1.90383	0.375043	1.01221	0.896386
BIRC6	0.136675	1.20592	0.894636	0.802209	0.715071
CYLD	0.136595	1.92589	0.361311	0.943643	0.836321
CD79A	0.136355	2.30397	0.183088	0.166605	0.0514141
AKAP17A	0.13591	1.4348	0.700804	0.692614	0.547142
AL121944.1	0.135337	3.5063	0.00792296	0.515847	0.124961
PPIG	0.135073	1.4569	0.686455	1.10482	1.03455
INO80D	0.135011	2.64545	0.0871094	0.438571	0.392624
RAB8A	0.134779	2.07146	0.282373	0.772316	0.642408
TFDP2	0.134718	3.2633	0.0167627	0.491694	0.282084
GFOD1	0.13468	4.64971	0.000100705	0.346421	0.105415
SNTA1	0.134647	2.55686	0.107532	0.0803571	0.011351
PBX2	0.134395	1.63549	0.54926	0.286135	0.25926
DDX46	0.134314	2.60903	0.0947475	0.996216	0.92675
VPS51	0.133629	1.93917	0.353816	0.448382	0.34558
ERGIC2	0.13329	1.33708	0.783149	0.414527	0.351259
SUMO2	0.133261	1.89753	0.378194	1.82117	1.56244
PDE4A	0.1331	1.449	0.690075	0.641022	0.357922
FNBP4	0.132845	1.42757	0.70727	0.931028	0.902192
C1QBP	0.132791	1.90452	0.374975	0.852112	0.574469
ZPR1	0.132758	1.68627	0.514787	0.458839	0.321693
CCNL2	0.132601	2.28574	0.189443	0.473936	0.503166
WASHC2C	0.132436	1.75033	0.469391	0.355843	0.297192
WDFY4	0.13238	2.27658	0.192539	0.485499	0.297139
NDUFB4	0.132322	1.95796	0.342557	0.863449	0.657199
EPB41	0.132263	1.3535	0.770137	0.626268	0.505262
CYB5D2	0.132256	2.47142	0.129248	0.171849	0.175043
ZNF644	0.132147	1.8089	0.430017	0.916567	0.77477
TOMM22	0.131892	1.84771	0.407712	0.603153	0.421819
SNHG15	0.131864	1.69967	0.503474	0.851866	0.560342
ARID5A	0.131823	1.49943	0.653733	0.919224	0.810466
C8orf59	0.13179	1.88733	0.383826	0.858413	0.493489
PILRB	0.131689	1.72969	0.482523	0.326056	0.179468
FYN	0.131626	2.66698	0.0828442	0.374842	0.154751
HIVEP2	0.13146	1.72582	0.485632	0.729917	0.432221
C9orf78	0.131375	1.39851	0.730898	0.916851	0.696877
PHF20	0.131355	1.48706	0.664307	0.866604	0.835948
SENP6	0.131062	1.76413	0.459757	0.820288	0.842565
SMC6	0.130774	1.89059	0.382169	0.377189	0.179912
SUZ12	0.130168	1.05239	0.999944	0.707112	0.64855
DDX39B	0.130102	1.42256	0.711501	0.808022	0.823205
BID	0.129983	1.60177	0.571357	1.05065	0.797283
CCSER1	0.129867	2.32988	0.174102	0.127088	0.028425
OSER1	0.129846	2.67293	0.0817712	0.478584	0.400741
PSMB9	0.129744	2.20691	0.220792	0.767402	0.505928
SRPK2	0.12963	1.34174	0.778921	0.403797	0.304231
HNRNPAB	0.129524	1.26566	0.841028	1.59523	1.32729
AKR1C3	0.129437	1.18949	0.906092	0.306933	0.030734
LRCH3	0.129421	1.71583	0.492571	0.503849	0.28081
ANKLE2	0.129349	1.30775	0.805961	0.807774	0.721967
SLC9A3R1	0.129267	2.28169	0.190233	0.418831	0.187694
TIMM13	0.129252	1.51974	0.637765	0.713713	0.479122
PROC	0.129108	1.84352	0.409092	0.296425	0.029325
EMD	0.129083	2.95561	0.0402115	0.541699	0.425181
SAP18	0.12906	1.02276	0.999944	1.74659	1.34489
HNRNPR	0.128967	1.28939	0.818011	1.07848	0.950101
CARD11	0.128857	1.671	0.524607	0.29892	0.204912
MAP2K2	0.128639	1.63429	0.549831	0.70305	0.599863
CAVIN2	0.128326	2.33633	0.171527	0.0727111	0.0133264
SCAMP4	0.12817	1.41406	0.718333	0.366255	0.288247
RNMT	0.128129	1.2016	0.896901	0.979611	0.800097
CLMN	0.128103	1.27153	0.835745	0.278421	0.035941
TMEM109	0.127621	2.0404	0.296892	0.604765	0.437898
TLE3	0.127556	1.52158	0.636986	0.409113	0.361274
GLCCI1	0.127269	1.19466	0.902308	0.300964	0.208377
RNASEH2B	0.127098	1.66277	0.530552	0.652375	0.458653
TMEM141	0.127022	2.47291	0.129106	0.404999	0.226037
TGIF2	0.126989	1.76747	0.457303	0.426305	0.248121
ZFP36	0.126875	1.02928	0.999944	2.03847	1.65622
EIF5A	0.126762	1.29623	0.813904	1.07066	0.829927
IGBP1	0.126294	1.96158	0.340928	0.615864	0.450502
ASAP2	0.125912	2.1703	0.236402	0.262215	0.00568835
SLC35F3	0.125909	1.35904	0.765332	0.149152	0.00396439
RNF168	0.125543	2.2931	0.186936	0.699466	0.524752
DCK	0.12552	1.62503	0.556074	0.575624	0.34644
IL16	0.125359	2.96731	0.0389261	0.381502	0.284859
C15orf39	0.125265	1.97503	0.334089	0.205302	0.0961981
CHD4	0.125247	1.27224	0.835443	1.00183	0.918727
ECE1	0.125199	4.44015	0.000246547	0.187255	0.0393513
CD99	0.124951	1.36247	0.761943	1.67779	1.52695
SETBP1	0.124912	2.99824	0.0357514	0.340163	0.111067
TBCC	0.12489	1.14247	0.941106	0.251851	0.177933
SLU7	0.124862	1.42455	0.710101	0.743179	0.5103
FAM196A	0.124845	2.66222	0.0838386	0.224262	0.00209002
WDR74	0.12419	1.61019	0.565613	0.515291	0.354823
SCFD1	0.124085	1.73469	0.479593	0.499857	0.418548
DNAJC3	0.123834	1.10734	0.962543	1.08854	0.851361
SAMHD1	0.123632	1.16602	0.922732	1.5158	1.26123
RNPS1	0.123465	2.12947	0.255378	0.957313	0.815075
TXN2	0.123419	2.47218	0.129119	0.572151	0.513775
ELF2	0.123204	1.10672	0.962543	0.607234	0.505078
PARVB	0.123013	1.21353	0.886297	0.504747	0.291701
ALG13	0.122657	1.82291	0.42031	0.818681	0.64086
TSC22D1	0.122585	1.95698	0.342967	0.464442	0.24641
CETN2	0.122469	1.51874	0.638337	0.172683	0.133796
OTUD5	0.122121	2.34821	0.167402	0.331942	0.247784
MTF2	0.122069	1.64454	0.543296	0.415528	0.370934
EIF6	0.121973	1.1472	0.937156	0.742993	0.620969
TAP1	0.121943	1.52315	0.635704	0.411327	0.193938
GOLGB1	0.121555	1.1548	0.933643	1.48832	1.39356
ADNP	0.121552	1.21818	0.882218	0.622962	0.574268
HVCN1	0.121492	2.3342	0.172426	0.520961	0.259478
LRR1	0.121305	1.6401	0.545796	0.375393	0.0820071
ANKRD36	0.121251	1.2966	0.813762	0.276298	0.222169
EIF3M	0.121239	2.44225	0.137374	0.990425	0.704122
HOMER1	0.121026	0.992836	0.999944	0.732242	0.666503
PDE4D	0.120934	1.57056	0.595958	0.369602	0.130103
AC008735.2	0.120884	3.75221	0.00344952	0.0506425	0.0424757
CD4	0.120702	0.777412	0.999944	1.02279	0.83026
AEBP1	0.12051	1.33779	0.78292	0.232651	0.00805944
FUT7	0.120369	3.29531	0.015414	0.231625	0.00899478
SMC4	0.120154	1.26542	0.841028	0.624043	0.34289
TMIGD2	0.120016	2.65776	0.084735	0.388989	0.214373
NDUFB10	0.119934	1.66933	0.525974	0.975123	0.727817
NDUFA6	0.119589	2.04178	0.296567	0.756474	0.573805
UVRAG	0.119399	1.55928	0.604586	0.553601	0.54373
TMEM258	0.119346	2.05497	0.290939	1.20514	0.758815
RUNX2	0.118885	0.831021	0.999944	0.410165	0.231069
ZFP30	0.118772	3.5989	0.00583717	0.263071	0.0479225
SELENOF	0.118747	2.05628	0.290358	1.00482	0.732164
IDH3A	0.118665	2.47992	0.126982	0.392393	0.175379
TLK2	0.118445	2.21165	0.21841	0.413995	0.411236
BAZ1B	0.118188	1.46322	0.681155	0.570013	0.543879
ETS1	0.118164	1.3636	0.761612	0.416448	0.248025
PIM2	0.118072	3.79833	0.00292807	0.286857	0.0780015
TAF10	0.118025	2.11422	0.26202	0.808211	0.718104
BRCA2	0.11791	1.64794	0.541404	0.325508	0.158893
FAM98B	0.117789	1.84133	0.41027	0.185584	0.158817
RTRAF	0.117446	1.12233	0.952787	1.01391	0.825904
HSPE1	0.117241	0.707353	0.999944	1.72119	1.51363
GLRX5	0.116613	2.53984	0.11146	0.451713	0.325785
EXOSC6	0.11658	1.62866	0.553838	0.423845	0.337149
TTTY15	0.116562	1.0424	0.999944	0.208209	0.140212
OPTN	0.116302	2.75827	0.0662981	0.318114	0.119049
ATP13A2	0.116212	1.59711	0.5747	0.326781	0.12072
OCIAD2	0.116205	3.56844	0.00649646	0.328763	0.0613641
TMEM159	0.115993	1.07528	0.986473	0.188354	0.0704507
NUP210	0.115894	1.01369	0.999944	0.19922	0.0810717
CHRAC1	0.115755	2.34683	0.167753	0.476481	0.297819
MOB1B	0.115635	0.892846	0.999944	0.560216	0.50859
MTMR6	0.115592	1.30312	0.808743	0.476235	0.328406
PRDX5	0.115509	1.74136	0.475006	1.03361	0.780852
SND1	0.115507	1.46455	0.67995	0.608664	0.368005
PAFAH1B1	0.115306	2.00037	0.319137	1.011	0.999251
DTNBP1	0.115196	1.23943	0.863528	0.384593	0.270372
AC114760.2	0.114996	1.64205	0.544549	0.190684	0.103601
TAF7	0.114962	1.18979	0.906092	0.876744	0.818275
OLA1	0.114904	2.76521	0.0651407	0.523443	0.415809
NBDY	0.114754	2.26604	0.196601	0.720271	0.462063
ANKRD53	0.114645	1.18347	0.910388	0.103924	0.00319417
BBX	0.114524	1.03568	0.999944	0.894106	0.744846
JARID2	0.114468	1.05691	0.998916	0.792814	0.540427
CEP126	0.114161	0.883196	0.999944	0.109007	0.0175258
KLC1	0.114092	2.66149	0.083924	0.33523	0.29236
ARHGAP9	0.114045	1.74724	0.470763	0.436219	0.35708
AKR7A2	0.113935	1.78718	0.44514	0.409523	0.313565
PDCD7	0.11381	1.79361	0.440692	0.450141	0.387376
SC5D	0.113639	3.12456	0.0248168	0.418448	0.195916
TOX2	0.113498	3.72774	0.00374353	0.242169	0.00502133
USP24	0.113389	2.12639	0.256808	0.320882	0.301223
RNF125	0.113014	0.925039	0.999944	0.449164	0.322752
CREB3L2	0.112646	1.64501	0.543296	0.724745	0.496237
AC073283.3	0.112487	0.787411	0.999944	0.00969036	0.00365129
CDCA7L	0.112233	1.09128	0.974433	0.163249	0.0350148
IDH3B	0.112218	0.988396	0.999944	0.418471	0.390734
GMCL1	0.112174	2.06349	0.286518	0.281788	0.14943
MMP23B	0.112166	1.74297	0.473939	0.185705	0.0199793
TRAF3	0.111991	2.89489	0.0468852	0.38907	0.241633
KLHL15	0.111972	1.83174	0.415048	0.33027	0.257008
HUWE1	0.111849	2.31517	0.179045	0.542745	0.536771
LINC00513	0.111817	2.4313	0.140404	0.391997	0.243277
SPOP	0.111791	1.01232	0.999944	0.345403	0.322929
TLK1	0.111656	1.01571	0.999944	0.438099	0.365743
DBF4	0.111654	2.3787	0.157087	0.529335	0.297156
DGKZ	0.111294	1.51558	0.640433	0.46157	0.370122
PHB2	0.111181	2.50125	0.12133	0.766797	0.579108
DCXR	0.111069	0.736557	0.999944	0.564934	0.496805
IFIT2	0.111032	0.776726	0.999944	0.67856	0.423248
DUS1L	0.110795	1.23448	0.865617	0.394019	0.361385
SEC61G	0.110783	1.03593	0.999944	1.32264	0.680303
ARF6	0.110525	1.73079	0.48226	1.1009	0.831572
NSFL1C	0.11051	2.32263	0.176592	0.316544	0.32678
MYO9A	0.110262	1.17528	0.918089	0.327017	0.204373
PSMC5	0.110121	1.46488	0.67995	0.734612	0.689774
RBBP4	0.11005	1.94664	0.349563	0.841679	0.598024
POLE3	0.109988	1.45037	0.689732	0.750389	0.429412
EPS8L2	0.109779	1.09278	0.973894	0.142607	0.0101926
TMEM8B	0.109683	2.17954	0.232427	0.212578	0.00977031
NOSIP	0.109642	1.51946	0.637775	0.47997	0.482223
SLTM	0.10941	1.41128	0.720677	1.11758	1.05019
MIB2	0.109289	1.69252	0.509895	0.258263	0.175053
SNX3	0.109152	1.22258	0.878014	1.42413	1.15151
DACH1	0.109079	1.47616	0.670794	0.176514	0.00430713
SMIM5	0.109038	1.31302	0.801074	0.213171	0.00810496
WDR33	0.109005	1.43951	0.69645	0.578024	0.545704
SLC9A7	0.108571	1.31636	0.798467	0.265525	0.0998102
RALGPS2	0.108462	2.30861	0.181322	0.32023	0.198998
WDR43	0.108085	2.09058	0.272672	0.498532	0.478774
GSPT1	0.107957	1.48308	0.667012	1.04586	0.911056
RSRC2	0.107716	0.812852	0.999944	1.50877	1.46234
SLC25A28	0.10752	1.04826	0.999944	0.370764	0.18961
NBAS	0.10741	1.67315	0.523031	0.207235	0.211594
PDHB	0.107299	2.2113	0.218516	0.310846	0.278472
NUDT16L1	0.10728	1.30236	0.809398	0.283622	0.212099
TRIM22	0.107274	1.18428	0.909527	0.977551	0.855935
AGO2	0.107261	2.60827	0.0948628	0.592492	0.396176
HDLBP	0.10725	1.55671	0.607179	0.992481	0.876755
CYYR1	0.107053	3.07752	0.0284162	0.203491	0.00376056
LEPROTL1	0.107024	1.69972	0.503474	0.596779	0.510213
RPS4Y1	0.106916	1.18904	0.906381	0.561877	0.546264
STK17A	0.106856	1.59053	0.579334	0.895372	0.776322
KDM4B	0.106855	1.47717	0.670476	0.476497	0.282033
PSMA3-AS1	0.106829	1.80206	0.434474	0.708587	0.744545
KIAA0100	0.106818	1.28922	0.818077	0.298521	0.259513
DNM2	0.106808	2.01246	0.311932	0.610048	0.623059
SF3B6	0.106376	1.96324	0.340285	0.808305	0.561745
ANAPC5	0.106265	0.97787	0.999944	0.620677	0.52665
IKBKB	0.106247	1.95183	0.34624	0.352269	0.342357
PDZD8	0.106229	1.31052	0.80318	0.495034	0.376427
RFX1	0.105672	1.5557	0.608077	0.335841	0.262494
SGF29	0.105668	2.10972	0.26385	0.172688	0.15415
DDX6	0.10563	0.874516	0.999944	1.0762	0.965991
STAP1	0.105519	1.89073	0.382169	0.201164	0.0118176
CARHSP1	0.105449	1.30063	0.810635	0.384115	0.19837
TROVE2	0.105433	1.09088	0.974433	0.674668	0.561725
ATRX	0.105248	0.794698	0.999944	1.46692	1.43046
MDH2	0.105234	1.05099	0.999944	0.709841	0.594579
LPXN	0.105071	1.64337	0.543852	0.625607	0.403685
SUSD1	0.105016	1.9601	0.341422	0.396211	0.125267
COX7A2	0.104884	1.5888	0.580558	1.47256	1.03352
MED17	0.104797	1.36912	0.756539	0.302378	0.222506
DDX10	0.10477	2.40969	0.14703	0.282453	0.274697
THUMPD1	0.104712	1.12047	0.953358	0.568049	0.505887
CCR7	0.104702	1.67996	0.518813	0.294422	0.159017
KTN1	0.104644	1.09645	0.97088	1.52692	1.48347
GGNBP2	0.104571	0.786954	0.999944	0.892371	0.82728
MSRB3	0.104446	1.18741	0.90718	0.156361	0.00398737
FAM118A	0.104423	1.16924	0.921308	0.351042	0.364032
ZNF571	0.104396	3.60252	0.00577902	0.166541	0.0544189
NDUFA11	0.104391	1.59123	0.578981	1.06682	0.867461
PXK	0.104315	1.34588	0.776326	0.345236	0.215115
DAPK1	0.10419	1.46971	0.677032	0.322215	0.152616
SNRPD3	0.104152	0.957779	0.999944	0.910094	0.682603
MLEC	0.104077	1.29608	0.813904	0.966342	0.794922
SLC7A11	0.103976	2.69514	0.0773207	0.197333	0.024843
KIF5B	0.103903	1.12071	0.953358	1.51393	1.37386
CIB1	0.103832	2.10007	0.268193	0.977472	0.804377
MEF2D	0.103827	1.33143	0.787706	0.561194	0.326434
NUTM2A-AS1	0.103498	1.30041	0.810635	0.189244	0.198103
GALNT7	0.103365	1.77537	0.45247	0.274648	0.225018
SLC12A2	0.103352	1.016	0.999944	0.321155	0.160773
LZIC	0.103163	1.32724	0.790231	0.328386	0.324227
AVPI1	0.103057	1.76901	0.456505	0.365003	0.187201
CRELD2	0.102804	1.80202	0.434474	0.423093	0.279991
PTPN2	0.102519	0.799797	0.999944	0.923781	0.7249
DYNLL1	0.102257	0.912136	0.999944	2.23021	1.83348
TRAPPC1	0.102226	1.23011	0.870099	0.887542	0.628197
ZEB1	0.10221	1.44192	0.694188	0.278121	0.212644
SLC1A4	0.102185	3.15254	0.0229332	0.382003	0.209031
IFNAR2	0.102026	1.41182	0.720281	0.38155	0.187424
REXO2	0.10198	2.62232	0.0918953	0.391089	0.216322
SMARCB1	0.101978	0.988019	0.999944	0.465754	0.334955
RANBP1	0.101871	1.35555	0.768712	0.78361	0.607833
AHCY	0.101735	1.83256	0.415048	0.333665	0.153979
ITCH	0.101635	2.0283	0.303086	0.469293	0.416064
UBXN2A	0.101593	1.09019	0.974654	0.362091	0.23679
RWDD1	0.101552	2.03332	0.300596	0.848402	0.632632
RAD18	0.101498	1.12081	0.953358	0.128166	0.0565332
ERO1B	0.101467	1.62578	0.555717	0.670133	0.391017
THAP11	0.101405	1.70343	0.50069	0.153859	0.145242
SSR1	0.101324	1.42453	0.710101	1.07243	0.956112
AC044849.1	0.101322	2.2884	0.188688	0.252979	0.163446
PEBP1	0.101273	1.03474	0.999944	1.22182	1.10611
AURKAIP1	0.101104	1.21783	0.882548	0.866476	0.709204
GOLGA8B	0.101073	1.17533	0.918089	0.17873	0.104441
AC005224.3	0.10104	2.47231	0.129119	0.342019	0.0741189
NDUFA12	0.100767	1.59759	0.574619	0.678957	0.468585
CALM1	0.100592	0.813185	0.999944	2.76477	2.61849
FAM214A	0.10037	1.40375	0.725729	0.330665	0.188514
AKAP8L	0.10027	2.22004	0.215036	0.470736	0.397774
KIF2A	0.10026	0.785995	0.999944	0.563843	0.454896
RAB40B	0.100258	3.31026	0.0147489	0.13765	0.0536534
CCDC117	0.0999434	1.86448	0.397036	0.284871	0.277362
USP7	0.0998812	0.933718	0.999944	0.703061	0.631588
BRD3	0.0997373	1.63571	0.54926	0.2635	0.252167
CHD1	0.099644	0.745722	0.999944	1.50501	1.49392
PRMT1	0.0996205	1.23654	0.863843	0.745034	0.679948
LSM4	0.0995715	1.20398	0.895261	0.626229	0.452999
HNRNPU	0.0994495	1.09218	0.974252	2.60586	2.62099
ATP5MPL	0.0992382	1.05267	0.999944	1.42058	0.979247
PIK3CG	0.0992336	1.29154	0.816603	0.421538	0.31913
DCUN1D1	0.0990367	1.37672	0.749792	0.388466	0.363891
PAK1	0.0988785	1.36609	0.758871	0.609479	0.561433
CCT2	0.0988168	1.40927	0.72181	0.907764	0.717541
MOB3A	0.0987968	1.75848	0.463088	0.322192	0.24229
TPR	0.0987933	0.904294	0.999944	1.13694	1.05705
TENT4B	0.0987108	3.31512	0.0145315	0.44961	0.299374
DCPS	0.0986375	0.98854	0.999944	0.245607	0.10683
HECTD1	0.0982888	1.35429	0.769929	0.679526	0.597759
KHDRBS1	0.0982004	0.9162	0.999944	0.889585	0.786819
STK38	0.0981769	1.10647	0.962655	0.333363	0.18847
IGFLR1	0.0980823	1.59392	0.577294	0.259266	0.12712
DGKD	0.0979691	1.48589	0.664946	0.318985	0.19581
VPS13C	0.0979407	1.34984	0.77317	1.43033	1.47054
HSD11B1L	0.0979389	1.34124	0.77944	0.0418618	0.0327934
SPINDOC	0.0978778	1.20115	0.896901	0.0990884	0.0946925
TCF3	0.0978664	2.45908	0.132826	0.146319	0.0982472
AP002954.1	0.0978546	0.717289	0.999944	0.0182986	0.0129464
AL136987.1	0.0978395	1.63704	0.548609	0.391971	0.303864
ZNF165	0.0976128	4.48072	0.000208897	0.2055	0.0268362
XXYLT1	0.0975938	1.1672	0.921668	0.0891175	0.0695744
MAZ	0.0974491	1.62428	0.556376	0.477465	0.324014
FDFT1	0.0974394	1.51393	0.641822	0.283887	0.200706
UNC119	0.0974276	1.81923	0.42306	0.257956	0.188882
ATP5MC3	0.0973991	0.947928	0.999944	1.24452	0.947472
ARPC5L	0.0973798	2.76316	0.0654719	0.577969	0.383389
HMGA1	0.0972895	0.981461	0.999944	0.747249	0.6077
NUDT22	0.0972634	2.48373	0.125883	0.333726	0.267682
FHL1	0.0971332	2.74075	0.0695165	0.16864	0.0115523
CHMP4A	0.0969899	1.86792	0.39531	0.671672	0.680047
PRKAR1A	0.0968025	1.11982	0.953358	1.04002	0.843425
BTG2	0.0967887	0.564083	0.999944	1.36476	1.47227
TRIM44	0.0967661	1.46616	0.679124	0.872582	0.852208
LAGE3	0.0966341	1.04753	0.999944	0.465526	0.35506
GOLGA3	0.0965199	1.22643	0.873745	0.446444	0.400572
LILRA5	0.0964834	3.24365	0.0177331	0.172659	0.0345009
FUBP1	0.0961711	1.50527	0.648823	0.603475	0.577532
CLCN5	0.0961585	0.960855	0.999944	0.244095	0.128543
MFAP1	0.0960611	1.91554	0.368328	0.40561	0.355217
ISG20L2	0.0959594	0.939627	0.999944	0.767226	0.700489
ZNF787	0.0959171	0.724994	0.999944	0.520509	0.323003
CHPT1	0.0957342	2.02989	0.30239	0.41999	0.330982
VCL	0.0957266	1.83867	0.411349	0.36383	0.301491
GABARAPL1	0.0955851	1.30165	0.809673	0.94695	0.839924
NBPF14	0.0955003	1.3182	0.797463	0.31864	0.233423
EBP	0.0954227	2.83463	0.0545648	0.29353	0.168142
S1PR4	0.0951526	3.65712	0.00482772	0.172164	0.0520238
CCDC51	0.0950121	0.697078	0.999944	0.0280097	0.0252698
PSMB3	0.0948779	1.23247	0.86768	1.06179	0.812757
FAM89B	0.0948046	0.963555	0.999944	0.428594	0.313995
TRAPPC6A	0.0947488	1.59459	0.577145	0.426433	0.262022
LINC01679	0.094581	2.11707	0.260682	0.0984491	0.0294453
IQSEC1	0.0945041	1.12662	0.950637	0.30822	0.152043
PHF3	0.0944167	1.00932	0.999944	0.856358	0.816397
MBD2	0.0942937	1.46115	0.682961	0.73517	0.601916
NEMF	0.094278	0.990353	0.999944	0.623562	0.658746
SNRPE	0.0941882	1.46093	0.682961	0.658211	0.435382
TMEM120B	0.0940799	3.6059	0.00572101	0.278547	0.0983652
RNF5	0.0940314	1.52431	0.635031	0.370792	0.196589
CSNK1G3	0.0940269	1.04433	0.999944	0.316886	0.28954
ZNF326	0.0940208	1.19157	0.904931	0.604398	0.563294
CCNDBP1	0.0940132	1.01523	0.999944	0.48577	0.34645
TMED10	0.093945	0.974328	0.999944	1.23674	1.06229
LCNL1	0.0937904	2.32317	0.176582	0.136729	0.00174477
ZNF10	0.0936824	1.40687	0.723636	0.238691	0.109218
CCT8	0.0934884	0.801408	0.999944	1.00342	0.867576
Z93930.2	0.0932008	1.0603	0.996586	0.148924	0.152958
LYSMD3	0.0931699	1.29388	0.815517	0.305641	0.285279
PHF6	0.0931414	1.17888	0.91404	0.286351	0.335713
UBE2E3	0.0931076	1.05462	0.999944	0.538912	0.390868
SGO1	0.0929673	3.13909	0.0237855	0.170197	0.0161916
IFT57	0.0928594	1.76491	0.459128	0.241588	0.111037
PDCD2	0.0927482	1.3738	0.752484	0.389791	0.322354
TTLL3	0.0925636	1.32377	0.793161	0.103515	0.144178
ZNF91	0.0923434	1.02751	0.999944	0.234088	0.27718
HIGD2A	0.0923398	1.10463	0.964412	1.03587	0.844339
RBM33	0.092251	1.38842	0.739514	0.549272	0.442986
ZNF131	0.0921606	1.14077	0.941732	0.475292	0.417066
B4GALT1	0.0921378	0.600371	0.999944	1.52595	1.33438
SLC41A2	0.0921314	3.38088	0.0118619	0.193194	0.0523597
AC104024.1	0.092099	2.24346	0.206372	0.151833	0.00261797
DNAJC21	0.0920759	2.05917	0.288669	0.591998	0.516044
NUBPL	0.0919842	1.24031	0.863528	0.0862941	0.0887115
PDIA4	0.091926	1.59285	0.57802	0.707905	0.424183
HIST2H2AC	0.0919156	1.66097	0.531889	0.212849	0.221665
PHF23	0.0917517	1.84259	0.409669	0.254573	0.223028
EDEM1	0.0916942	1.23693	0.863822	0.520393	0.36112
KANSL2	0.0916259	1.64475	0.543296	0.316992	0.191315
TAX1BP1	0.0914526	1.00071	0.999944	1.40784	1.26531
TEX261	0.0911959	1.21912	0.88173	0.137453	0.127998
LETM1	0.0911109	2.27609	0.192699	0.293794	0.16017
SLBP	0.0908606	2.2133	0.217773	0.612436	0.395129
FAM49A	0.0908009	1.03054	0.999944	0.652008	0.633303
OSBP	0.0906992	1.77481	0.452642	0.368203	0.361703
TENT5C	0.0906828	1.70969	0.49689	0.26847	0.122318
CNTRL	0.0905205	1.06965	0.990721	0.458264	0.534555
LRRC41	0.090512	1.15972	0.929131	0.382953	0.296411
DAPP1	0.0904622	1.48662	0.664438	0.342886	0.19531
PTPN22	0.0903989	1.72356	0.486931	0.368423	0.15635
AKIRIN1	0.0903832	0.749853	0.999944	1.14618	0.86769
BUB3	0.0903818	1.44742	0.691102	0.570108	0.427438
ETFB	0.0903332	1.51299	0.642332	0.624242	0.522491
MBP	0.0901929	1.27189	0.835585	0.994623	0.918217
SMARCA2	0.0901583	1.31135	0.802595	0.802628	0.72129
TLE1	0.0901109	2.89617	0.0467557	0.171389	0.0722622
ST6GALNAC4	0.0900685	1.08214	0.981404	0.255405	0.114562
EIF5	0.090046	0.825709	0.999944	2.28399	2.24706
CACYBP	0.0899394	0.767318	0.999944	0.905558	0.936512
STK26	0.0897442	1.62775	0.554403	0.254964	0.135323
SRPK1	0.0897239	1.14118	0.941732	0.263843	0.208463
TSEN54	0.089658	2.80247	0.0595949	0.249049	0.0894994
MRPL36	0.0896044	1.87233	0.393208	0.24017	0.221517
UPF3B	0.0895879	1.25585	0.849828	0.35279	0.327546
RBBP7	0.0895792	1.39665	0.732185	0.711498	0.509298
MPG	0.089441	1.70494	0.499976	0.402975	0.279486
RNF11	0.0893481	1.4117	0.720281	0.58789	0.373025
COL24A1	0.0892851	1.77539	0.45247	0.131625	0.00570746
TCP1	0.0892717	0.889255	0.999944	0.964749	0.949094
RMDN3	0.089228	1.47731	0.670476	0.318014	0.231882
LMAN1	0.0890979	1.10672	0.962543	0.823653	0.779046
SREK1	0.0890598	1.02559	0.999944	0.807656	0.709931
LRBA	0.0890072	1.35927	0.765322	0.253136	0.176532
EIF1AX	0.0889985	1.27195	0.835585	1.49332	1.26713
NSMCE1	0.0888615	1.46468	0.67995	0.414598	0.262505
STAT4	0.0886184	1.59487	0.576981	0.274224	0.109233
YTHDF2	0.0885833	1.44905	0.690075	0.727131	0.67185
GHITM	0.0885072	1.48786	0.663691	1.17858	0.951272
CENPF	0.0884626	1.83179	0.415048	0.160831	0.0874021
PKP2	0.0884038	1.63862	0.547305	0.055267	0.0336403
DNTTIP2	0.0883144	0.899984	0.999944	1.30647	1.18944
PTBP3	0.0882805	1.61336	0.563393	0.961295	0.794646
NPLOC4	0.0882653	1.60337	0.570939	0.278094	0.290953
TM7SF3	0.0882038	1.6181	0.559904	0.212249	0.225254
MAD2L2	0.0881852	0.984439	0.999944	0.278174	0.17465
MAGED1	0.088124	2.71111	0.0744768	0.147779	0.0700855
TMEM14B	0.0880787	1.17678	0.916505	0.659417	0.463421
NKTR	0.0879884	1.1444	0.939072	1.01775	0.964986
HNRNPH1	0.0877269	0.876425	0.999944	1.4678	1.34156
ATF7IP	0.0876397	0.971534	0.999944	0.727395	0.627155
ABHD14B	0.0875898	2.32489	0.176021	0.261179	0.210282
UAP1	0.087576	0.972584	0.999944	0.539485	0.378083
MCTS1	0.0874203	1.3055	0.807308	0.477517	0.411545
KIF20B	0.0872919	1.1562	0.933158	0.437286	0.297747
RNF169	0.0872391	1.3313	0.787706	0.242909	0.230672
ITGB7	0.0871345	4.05244	0.00115032	0.199524	0.0644027
ENPP4	0.0870959	1.42521	0.709531	0.352112	0.285288
SERF2	0.0870938	1.04608	0.999944	3.12632	2.65725
EZH2	0.0868632	1.44559	0.691956	0.448298	0.279674
PTBP1	0.0868571	1.53534	0.626332	0.847662	0.751037
RET	0.0867904	0.973043	0.999944	0.153938	0.00276191
CCDC183	0.0867824	2.69989	0.0764862	0.19761	0.0141888
PFN1	0.0866761	0.759528	0.999944	2.38752	2.09846
ARPC2	0.0866615	1.254	0.851312	2.44099	2.325
STRIP1	0.0865323	1.14264	0.941035	0.119332	0.121788
ELOVL5	0.0863407	1.05522	0.999944	0.524678	0.410557
HIST1H1E	0.0861648	1.0872	0.977034	0.601344	0.630102
LINC01215	0.0861571	3.21612	0.0191134	0.179638	0.0106727
ABHD17A	0.0858539	1.28968	0.818011	0.583691	0.50134
ZNHIT1	0.0858358	1.8067	0.431833	0.849231	0.661193
PRMT7	0.0857812	0.81585	0.999944	0.190766	0.0972311
AMZ2	0.085764	1.10744	0.962543	0.518076	0.320043
GTF2E2	0.085662	1.89353	0.380734	0.226723	0.165474
SNF8	0.0856435	1.15578	0.93357	0.551763	0.472126
GSTK1	0.0856062	1.18766	0.907125	0.781766	0.69771
ZHX2	0.0855858	2.44642	0.136407	0.24337	0.108226
SH3KBP1	0.0855855	1.56041	0.60387	1.15008	1.18249
COQ10A	0.0852848	1.24993	0.85503	0.212267	0.120956
COPS9	0.0852349	0.896696	0.999944	0.844198	0.663179
WARS	0.0850575	1.479	0.669764	0.370125	0.350352
GCHFR	0.0850548	1.33248	0.787032	0.330173	0.12374
MTERF4	0.0850441	1.02339	0.999944	0.233975	0.223734
BRD7	0.0848805	0.860852	0.999944	0.65409	0.569295
CEP128	0.0847928	1.27384	0.834016	0.23172	0.0894725
NCOR1	0.0847632	1.13692	0.944294	0.853454	0.835139
CRIM1	0.0842878	1.34493	0.777043	0.103794	0.0414572
CPNE1	0.0842072	1.49471	0.65727	0.539812	0.431314
SEC31A	0.0841677	1.01769	0.999944	0.813672	0.688449
PLEKHO1	0.0839361	1.24095	0.863528	1.05052	1.14891
NDUFB5	0.0837726	1.08644	0.977615	0.591665	0.541637
BCL7C	0.0836284	1.20146	0.896901	0.349331	0.309288
CPLX1	0.0835644	3.49804	0.00813475	0.159681	0.00248214
HEBP2	0.0835119	1.14656	0.937431	0.498586	0.334579
AC008105.3	0.0832922	2.00242	0.31795	0.402756	0.292889
EIF4E2	0.0832602	1.05684	0.998916	0.417619	0.358579
TIMM17B	0.0832347	1.37595	0.750591	0.292243	0.247158
SRSF8	0.083034	1.24374	0.86143	0.322245	0.202771
PSMD2	0.0829977	1.25602	0.849828	0.627975	0.605756
CRYBG3	0.0827981	0.898201	0.999944	0.375856	0.310756
CCDC59	0.0827306	1.18101	0.912122	1.06862	0.672798
TUBB6	0.0827023	1.77073	0.455089	0.249084	0.119709
CRYM	0.0826438	2.83988	0.053876	0.234332	0.00174913
CCDC189	0.0824759	1.30116	0.810108	0.112341	0.0440578
USP46	0.0824476	1.02469	0.999944	0.142502	0.174189
LMF1	0.082344	0.822845	0.999944	0.0962145	0.115389
PCMTD1	0.0823237	1.05864	0.997929	0.696794	0.642765
ESR2	0.0821845	0.941714	0.999944	0.133495	0.00574357
LFNG	0.0821844	2.39818	0.150773	0.344585	0.168526
ARPC1B	0.0820466	0.974932	0.999944	1.58902	1.57882
DHX9	0.0818771	0.852539	0.999944	0.798356	0.70778
HS3ST3B1	0.0818242	2.30939	0.181249	0.305858	0.0734095
DDOST	0.0818106	1.30803	0.805857	0.713616	0.530927
ZNF100	0.0817652	2.13625	0.252234	0.147409	0.205518
RMND5B	0.0817022	1.08309	0.98062	0.0805365	0.0965282
KCNG2	0.0816716	2.51279	0.11834	0.117519	0.011971
MED19	0.0816206	1.75955	0.462594	0.288411	0.22005
SDK2	0.0814675	1.90203	0.375933	0.190148	0.00346589
ZNF92	0.0814672	2.68354	0.0796838	0.364184	0.261807
SRRT	0.0813678	0.861354	0.999944	0.392319	0.347835
IK	0.0812969	0.803813	0.999944	0.984857	0.827167
PRRC2C	0.0812309	0.800164	0.999944	1.97837	1.97542
TCF25	0.0810176	0.90352	0.999944	1.35556	1.39752
AC023590.1	0.0809163	1.52606	0.634353	0.220914	0.012211
HDAC1	0.0809106	1.15536	0.93357	0.383258	0.248096
CCS	0.0805362	1.47623	0.670794	0.368085	0.375148
GAB1	0.0804132	1.23076	0.86967	0.296918	0.172917
CMSS1	0.0803511	2.19048	0.227795	0.227665	0.209818
ALG2	0.0802368	1.18593	0.908365	0.377582	0.251215
ATP10A	0.0800803	0.831562	0.999944	0.104413	0.0140037
NFATC2IP	0.0800373	2.0679	0.284268	0.529656	0.374621
PDS5A	0.0800134	0.919943	0.999944	0.549973	0.522266
CTPS1	0.0799965	0.970766	0.999944	0.17478	0.10877
SYS1	0.0799712	1.70571	0.499791	0.410629	0.371018
KRR1	0.079907	0.87333	0.999944	0.629716	0.572197
COPS2	0.0797574	1.63786	0.548003	0.78003	0.682274
CAMLG	0.0796712	1.69937	0.50364	0.716645	0.509455
VPS36	0.0796309	1.29842	0.812325	0.453283	0.44083
DBI	0.0795369	0.680226	0.999944	1.9148	1.93296
HP1BP3	0.0795266	0.722408	0.999944	1.16673	1.25188
PHYKPL	0.0793656	0.857481	0.999944	0.400934	0.326858
TDP1	0.0793483	1.17115	0.920535	0.151396	0.103644
ZBTB20	0.0790954	0.932112	0.999944	0.679305	0.613356
HECA	0.0790312	1.12803	0.949878	0.733592	0.631349
POLE4	0.0789528	2.15234	0.244188	0.475673	0.28453
MPEG1	0.0788461	1.1063	0.962737	0.715048	0.406594
MAP4	0.0786833	0.969837	0.999944	0.654063	0.56421
SAFB	0.0785638	1.30017	0.81065	0.724964	0.65496
SIT1	0.0783768	1.54795	0.615001	0.106978	0.00746585
SKP1	0.0781605	0.728659	0.999944	2.133	1.7564
POLR3E	0.0778118	1.9294	0.359414	0.287716	0.153232
NDUFS7	0.0777492	1.11666	0.955914	0.696314	0.682897
CKS1B	0.0777348	1.65875	0.532966	0.208943	0.12112
TNFRSF21	0.0776894	1.30479	0.807643	0.416129	0.169478
2020-03-09	0.0776631	2.4319	0.140309	0.259186	0.129795
MIF4GD	0.0776613	0.984336	0.999944	0.44204	0.283797
ZNF394	0.0775628	1.53802	0.624506	0.38662	0.301798
SPATC1L	0.0773843	1.33235	0.787032	0.0783898	0.0771322
MCL1	0.0772706	0.687665	0.999944	2.78864	2.72457
HHEX	0.0771833	1.32139	0.795116	0.341111	0.295548
DDHD1	0.0771406	0.92637	0.999944	0.472918	0.304975
RP9	0.0771242	0.567984	0.999944	0.126132	0.116517
PRPF6	0.0771182	1.24403	0.861184	0.469162	0.440157
CRY1	0.0770855	2.22613	0.212487	0.132855	0.147966
TSEN34	0.0770738	2.40387	0.148931	0.316803	0.208393
KLHL24	0.0770604	1.096	0.971021	0.52828	0.427982
UBN1	0.0769215	1.39561	0.732829	0.56261	0.442027
STAU1	0.076877	0.610714	0.999944	0.760719	0.672755
ZNF814	0.0768294	3.18058	0.0211412	0.0863417	0.0627061
GTPBP8	0.0766491	1.06194	0.995821	0.234604	0.139567
SMARCC1	0.0766124	1.37159	0.754467	0.562297	0.431235
CYCS	0.0763626	0.596433	0.999944	1.59053	1.3544
PDE4B	0.07624	0.595385	0.999944	1.57056	1.34616
PSMD9	0.0762191	1.4487	0.690277	0.340146	0.264442
EEF1G	0.07621	1.68154	0.518518	0.322145	0.214174
MINPP1	0.0761926	1.05762	0.998916	0.0748129	0.080709
SRD5A1	0.0761338	1.15187	0.935169	0.220421	0.0514076
SOCS4	0.076121	1.12462	0.951452	0.391767	0.323034
TOP1MT	0.0759297	3.14961	0.0230922	0.14829	0.0262718
REXO1	0.0758993	1.58614	0.582868	0.253642	0.245299
ATAD2B	0.0758977	1.3454	0.776824	0.414206	0.312957
EIF3A	0.0758904	0.807458	0.999944	1.58517	1.49372
DPPA4	0.0758	1.67399	0.522577	0.130948	0.00210852
BZW2	0.0757854	1.96153	0.340928	0.425588	0.267584
KAT6A	0.0756866	1.14778	0.936823	0.592436	0.602705
CREBBP	0.0756734	0.62337	0.999944	0.767222	0.705068
AC110769.2	0.0756224	0.542235	0.999944	0.0589255	0.0918224
BUD23	0.0756211	0.5537	0.999944	0.683865	0.477447
ARIH1	0.0755456	0.9903	0.999944	0.964076	0.756365
ERCC1	0.0754571	0.677744	0.999944	0.79275	0.789207
IFIH1	0.075442	1.24928	0.855436	0.306195	0.255688
SH2D3C	0.0752087	0.910461	0.999944	0.083294	0.0299285
PCNT	0.0750653	0.916531	0.999944	0.328594	0.277075
USP48	0.0750343	1.13847	0.943288	0.424098	0.39443
NDUFB6	0.0750342	2.25718	0.200656	0.504867	0.325109
MBD3	0.0748973	1.9365	0.355078	0.224121	0.263145
RPF1	0.0748741	1.0313	0.999944	0.322405	0.240316
GLT1D1	0.074853	1.48346	0.666693	0.142827	0.0369272
MOB4	0.0748332	1.81079	0.428823	0.47787	0.362534
U2AF1	0.07473	1.20228	0.896719	0.334664	0.174746
CDK11B	0.0746345	0.972542	0.999944	0.518135	0.38706
AC034236.2	0.0745921	0.845988	0.999944	0.152508	0.0349011
INSR	0.0745764	1.41706	0.716236	0.23924	0.158516
NFE2L2	0.0745691	0.596623	0.999944	1.92531	1.76675
H2AFX	0.0745238	1.4763	0.670794	0.614832	0.428093
RAB4A	0.0745234	1.58635	0.582868	0.43248	0.348637
COX6A1	0.0745206	0.728894	0.999944	1.3937	1.16709
MEX3C	0.0743721	1.98901	0.325531	0.329756	0.193756
HIP1	0.0743379	1.47216	0.675066	0.213061	0.0924061
SPATS2	0.0741834	2.76792	0.0647198	0.161004	0.123274
ARF4	0.0741655	0.632805	0.999944	1.26212	0.986035
MRPL18	0.0741329	0.529824	0.999944	0.581102	0.584029
HHIP-AS1	0.0740013	1.6934	0.509252	0.0826343	0.00191647
ENTPD7	0.073939	2.14866	0.245846	0.216139	0.0287385
SMARCE1	0.073734	0.645938	0.999944	0.368753	0.320383
VCP	0.073653	1.01935	0.999944	0.944257	0.916291
NUB1	0.073614	0.688486	0.999944	0.705972	0.581445
METTL14	0.0735572	0.953693	0.999944	0.141027	0.154562
ALDH2	0.073515	0.937476	0.999944	0.926787	0.912875
PHF14	0.0733977	0.581843	0.999944	0.417147	0.38323
PYURF	0.0733265	0.898687	0.999944	0.575753	0.520234
TRIM28	0.0732577	0.91682	0.999944	0.555027	0.509029
MRNIP	0.0731972	1.06531	0.994593	0.153962	0.145545
PIN1	0.0730816	0.906419	0.999944	0.475355	0.379787
CDKN2AIPNL	0.0730063	1.79349	0.440692	0.113915	0.0997029
DDX17	0.0728954	0.703151	0.999944	1.89653	1.84892
WDR82	0.0728042	0.658444	0.999944	0.617564	0.591285
PDLIM1	0.0727415	3.6696	0.00462594	0.118656	0.0199833
NOL11	0.0726714	1.00586	0.999944	0.22288	0.240658
LATS2	0.0726056	2.06218	0.28701	0.29629	0.178855
PCBD2	0.0726004	0.556554	0.999944	0.0966533	0.0975295
COMMD10	0.0725742	1.81287	0.427793	0.312791	0.243105
FBXW5	0.0725384	0.656359	0.999944	0.502224	0.390471
AC004846.1	0.0724316	0.579971	0.999944	0.0889862	0.0182968
WDR47	0.0723282	1.68288	0.517372	0.337226	0.208315
LSM14A	0.0723174	1.06184	0.995821	0.709928	0.573291
STIM1	0.0722869	0.701652	0.999944	0.258387	0.153128
TOX4	0.0722478	0.986695	0.999944	0.58604	0.503135
ZBTB11	0.0721781	1.84683	0.408235	0.474504	0.405582
KIF27	0.0720747	1.53051	0.630426	0.0590573	0.0512845
NET1	0.0719855	0.836586	0.999944	0.297277	0.248317
YWHAB	0.0719816	0.912952	0.999944	1.85434	1.8638
IGFBP3	0.0719377	2.31665	0.178512	0.121431	0.00501018
SF3B2	0.071828	0.641547	0.999944	1.05357	0.969138
AL135925.1	0.0718046	2.34254	0.16909	0.181342	0.122005
PSMD3	0.0718022	1.0036	0.999944	0.394441	0.375841
AATF	0.07166	1.77707	0.451847	0.381149	0.346371
TAPT1	0.0715696	1.40341	0.725729	0.285659	0.26568
GTF2B	0.0715406	1.12438	0.951452	1.13979	0.819428
WDR48	0.0714293	2.9827	0.0373299	0.246962	0.1866
NUDCD2	0.0713983	0.972405	0.999944	0.272936	0.248998
DDX39A	0.0713931	0.830601	0.999944	0.537808	0.53609
KLF16	0.0713609	1.24484	0.860357	0.259689	0.175594
IGLC3	0.0712864	1.57447	0.593428	0.163523	0.0773704
MRE11	0.071274	1.11663	0.955914	0.267242	0.256903
TTC39A	0.0711949	2.0202	0.307393	0.155515	0.0108242
ADSS	0.0711355	1.03323	0.999944	0.542815	0.370945
BET1L	0.0711228	0.934051	0.999944	0.130933	0.172676
BEND6	0.0710736	0.871643	0.999944	0.161093	0.013116
RBM4	0.0709432	1.16777	0.921668	0.384924	0.350689
UBE2G2	0.0707213	1.0531	0.999944	0.600034	0.598471
MAP2K6	0.0706546	2.56367	0.105787	0.206634	0.0835038
GFPT1	0.0706183	0.749183	0.999944	0.407397	0.261535
MED10	0.070591	0.895317	0.999944	0.617199	0.484212
CREBZF	0.0705684	0.802634	0.999944	0.354789	0.390585
DPP4	0.0704917	3.24226	0.0178061	0.14977	0.0398127
LLGL2	0.0704608	2.90097	0.0462897	0.151812	0.0792887
PLEKHA3	0.0702868	1.51989	0.637738	0.455954	0.415224
ARHGDIB	0.0702394	0.780358	0.999944	1.64351	1.67131
GSDMD	0.0701608	0.785935	0.999944	0.353323	0.33798
TRAF5	0.0699671	2.38143	0.156204	0.240208	0.208741
GATAD2A	0.0698704	1.46124	0.682961	0.573024	0.42642
SPOCK2	0.0698111	3.18175	0.0210723	0.120325	0.0486537
RSBN1	0.0697996	0.800221	0.999944	0.443707	0.334047
STUB1	0.0697713	1.1522	0.935032	0.619124	0.552601
ZFAND1	0.0696945	0.785212	0.999944	0.194525	0.175875
CUTA	0.069665	1.45221	0.688365	0.709573	0.595789
NT5DC1	0.0696396	1.62635	0.555516	0.142603	0.105376
RNF114	0.0695379	1.20045	0.896901	0.561715	0.546354
CD320	0.0694735	2.72913	0.0715836	0.234137	0.0550626
ROCK1	0.0694343	0.772712	0.999944	1.44322	1.50337
PTPN11	0.0694287	0.617862	0.999944	0.441601	0.43051
REPIN1	0.0693815	2.19653	0.225368	0.286553	0.172802
VPS13A	0.0693384	3.1355	0.0240337	0.238566	0.163866
LARP1B	0.0692918	1.38149	0.745973	0.25397	0.193276
MRPL11	0.0691397	1.05736	0.998916	0.381102	0.280753
PNPLA2	0.069091	0.842384	0.999944	0.411061	0.394413
GORASP2	0.0690849	2.49921	0.121779	0.333071	0.232245
ATP8A1	0.0690216	2.84361	0.0534869	0.2427	0.0992345
NADSYN1	0.0689197	1.27244	0.835334	0.221361	0.195542
TMEM181	0.0688666	2.58359	0.100911	0.278682	0.173264
SLA2	0.0688646	2.15781	0.241661	0.191648	0.0356285
CASP8	0.0686555	0.985379	0.999944	0.358191	0.272233
BCL3	0.0686143	1.77418	0.452828	0.508175	0.249242
LNPEP	0.0686044	1.19954	0.897561	0.620687	0.588438
NREP	0.0685533	1.13088	0.948248	0.167419	0.0376648
PWWP2B	0.0685235	1.30689	0.806207	0.18392	0.120104
GRAMD4	0.0685119	2.89448	0.0469166	0.232477	0.129636
SURF1	0.0685052	0.925943	0.999944	0.472804	0.394813
P2RY10	0.0684888	2.6741	0.0816303	0.0867248	0.0183515
FBXW11	0.0684653	0.748274	0.999944	0.581105	0.477802
CAPNS1	0.0683162	0.680464	0.999944	0.751231	0.608084
KIAA1468	0.0683119	1.64436	0.543296	0.169852	0.236232
WBP11	0.0682942	0.714531	0.999944	0.730981	0.607601
SH3GL1	0.0682604	1.06015	0.996638	0.279837	0.29884
LMBR1	0.0682224	1.58957	0.579969	0.119151	0.108718
PHLDB3	0.0679514	2.1691	0.236797	0.105147	0.069868
PAF1	0.067909	1.47627	0.670794	0.479139	0.305289
RIMS3	0.0678493	0.869923	0.999944	0.0443084	0.00966392
KMT2A	0.0677606	1.04115	0.999944	0.639202	0.607464
NUP88	0.0677444	1.02918	0.999944	0.20928	0.131554
ILF3	0.0677375	0.841349	0.999944	1.02778	0.952128
POLE	0.0677266	1.94999	0.347102	0.126987	0.0518594
ZBTB8OS	0.0677143	0.881487	0.999944	0.303761	0.266806
EMC3	0.0676745	0.531495	0.999944	0.812652	0.553577
SLC25A29	0.0675872	0.893709	0.999944	0.203168	0.217099
ZNF830	0.067582	1.15242	0.935032	0.300268	0.290457
CCR2	0.0674671	0.658068	0.999944	0.0575646	0.0136788
NPRL2	0.0673176	1.47071	0.676336	0.124319	0.105745
AC005332.5	0.0671846	1.38314	0.744612	0.22266	0.126279
NEDD8	0.0671169	0.693699	0.999944	1.23667	0.96134
ADK	0.0667965	0.598571	0.999944	0.311379	0.261887
FBXO33	0.0667954	0.861508	0.999944	0.35186	0.235234
AC007569.1	0.0667333	0.889721	0.999944	0.11142	0.00693634
PPWD1	0.0667196	1.28815	0.818611	0.203461	0.203868
TCP11L1	0.066706	1.59245	0.578206	0.113353	0.133087
NDUFA13	0.0666827	0.645929	0.999944	1.22947	1.03405
CD72	0.0665714	0.974177	0.999944	0.261692	0.163883
TFPI	0.0665506	1.00987	0.999944	0.319405	0.0448445
CSNK2A1	0.0665035	0.978104	0.999944	0.592866	0.538524
MGMT	0.0664317	1.21489	0.885677	0.337742	0.363312
HMGN3	0.0663153	1.03499	0.999944	1.00944	0.771702
RBCK1	0.0662143	1.20529	0.894636	0.391943	0.357455
PIBF1	0.0658638	1.32628	0.791035	0.223812	0.229535
ARID4A	0.0658076	0.57718	0.999944	0.651521	0.650423
ZNF101	0.065707	1.32147	0.795116	0.0527981	0.0530075
GATAD2B	0.0656045	1.13348	0.946081	0.370464	0.315493
B4GALT7	0.0655538	0.490554	0.999944	0.139723	0.182248
CYSTM1	0.0654977	1.89545	0.379373	0.497562	0.198303
SEC61A1	0.0654526	0.838493	0.999944	0.498569	0.382311
PAK2	0.065429	1.09285	0.973894	1.34592	1.30686
GRSF1	0.0653911	1.45756	0.686112	0.45905	0.35775
ABHD16A	0.0653758	1.15499	0.93357	0.06428	0.0641086
RBM5	0.06534	0.759756	0.999944	0.786967	0.744537
TDRD3	0.0653015	1.50815	0.646429	0.16522	0.186119
UBE2L3	0.0652689	0.787783	0.999944	0.836121	0.729722
NMT1	0.0652445	0.599412	0.999944	0.519505	0.497023
PPP6R1	0.0651886	0.698155	0.999944	0.396019	0.330168
XIST	0.0651175	0.470337	0.999944	1.73544	1.47165
CD38	0.065107	3.32906	0.0139529	0.213953	0.072484
TMEM243	0.0650216	0.817139	0.999944	0.459	0.328554
SNRNP70	0.0650156	0.821576	0.999944	0.847879	0.829988
ILF2	0.0649955	0.734327	0.999944	0.736584	0.604584
COX6B1	0.0648322	0.544666	0.999944	1.58233	1.29182
HTATSF1	0.0647598	1.33041	0.78814	0.389414	0.338157
TTN	0.0646722	1.96596	0.339341	0.109368	0.0480422
AC097376.2	0.0646684	0.690426	0.999944	0.186527	0.223564
NUAK2	0.0646454	0.742619	0.999944	0.123884	0.0541496
EZH1	0.0645013	0.531994	0.999944	0.204401	0.249184
SFSWAP	0.0643451	0.959188	0.999944	0.528174	0.525179
SYCP2L	0.0642078	4.06483	0.00110018	0.0633105	0.0147701
PKIG	0.0641286	1.57659	0.591557	0.11237	0.0432481
TMEM80	0.0640892	0.671905	0.999944	0.150185	0.150086
IDH3G	0.0639388	2.23968	0.207944	0.531055	0.471598
TMED4	0.0638886	0.602006	0.999944	0.553771	0.511925
RPS6KA2	0.0638646	1.46888	0.677683	0.166833	0.135874
NFX1	0.0637255	0.603011	0.999944	0.238532	0.274998
POP5	0.0635688	1.23847	0.863528	0.313963	0.282758
ZC3H18	0.0635439	0.918029	0.999944	0.564948	0.508499
YPEL1	0.0634876	1.23981	0.863528	0.138535	0.0740166
SETX	0.0634384	0.523193	0.999944	0.773308	0.906178
GTF3C1	0.0634017	1.10391	0.965155	0.291701	0.211123
KMT5B	0.0632969	1.08302	0.98062	0.352797	0.37132
PTK7	0.0632232	2.82242	0.0564337	0.121342	0.00401905
THBD	0.0631632	0.533302	0.999944	0.75582	0.376957
AIP	0.0631378	0.893393	0.999944	0.421856	0.341477
GPR157	0.0631203	1.95778	0.342579	0.143817	0.0321673
ERLEC1	0.0629662	0.767543	0.999944	0.414753	0.339198
TAF1D	0.0629562	0.62856	0.999944	1.01038	1.01601
USP1	0.0628185	2.07509	0.280643	0.412846	0.28313
CCDC88C	0.0627811	2.16314	0.239131	0.147182	0.0544888
NDUFB8	0.0627759	0.665908	0.999944	1.0168	0.824356
DDX5	0.0627521	0.77432	0.999944	3.84477	3.68061
UBXN4	0.0626928	0.608695	0.999944	1.15503	1.12208
OXCT2	0.0625839	1.34944	0.773406	0.0397711	0.0174234
FKBP4	0.0625703	0.657028	0.999944	0.560567	0.544339
R3HDM1	0.0625271	1.02531	0.999944	0.312806	0.222796
VPS72	0.0625036	0.701653	0.999944	0.108544	0.111179
LEO1	0.0621952	1.11033	0.96103	0.192652	0.167609
NBEAL1	0.0620489	0.993966	0.999944	0.591867	0.380098
UBXN7	0.0620126	0.669529	0.999944	0.386048	0.328377
ZNF581	0.0619661	2.91137	0.0450144	0.200965	0.17436
POLR2G	0.0618764	1.08357	0.98062	0.485761	0.409507
MDM4	0.0618711	0.668234	0.999944	0.671667	0.669523
TMEM123	0.0617938	0.925633	0.999944	0.925252	0.751037
ATG2A	0.0615777	2.63346	0.0897371	0.31172	0.165634
AL109955.1	0.0615376	1.17475	0.918138	0.074108	0.0228332
CMC2	0.0613949	0.643265	0.999944	0.459121	0.325772
UBALD1	0.0613835	2.16046	0.240552	0.14249	0.0857679
POM121C	0.0613792	0.716606	0.999944	0.348935	0.344643
MGAT2	0.0613695	1.14207	0.941536	0.275864	0.228762
LBH	0.06127	0.784373	0.999944	0.297839	0.231956
BCOR	0.0612303	0.618749	0.999944	0.161513	0.124903
ARMCX6	0.0611738	1.53812	0.624506	0.445121	0.452623
FKBP11	0.061173	2.75393	0.0670203	0.233735	0.110957
MRFAP1L1	0.06112	3.23253	0.018336	0.198559	0.168791
SERPINB9P1	0.0611048	0.496739	0.999944	0.045007	0.0635169
PRPS2	0.0610795	1.43649	0.699447	0.155686	0.13307
SPART	0.0610632	1.15523	0.93357	0.670337	0.489373
TTC39C	0.0609887	1.34794	0.773987	0.199834	0.107389
HSPA14	0.0608159	0.983988	0.999944	0.311803	0.205942
FAM136A	0.0608101	0.775046	0.999944	0.317303	0.260759
NECTIN1	0.0608018	1.05033	0.999944	0.173966	0.0232005
RALY	0.0607307	1.08914	0.975037	0.697659	0.632111
MYCBP	0.0607022	0.631349	0.999944	0.165487	0.106594
FLNA	0.0606566	0.706345	0.999944	0.698634	0.440162
MAPK1IP1L	0.0605391	0.633921	0.999944	0.582043	0.535797
SNHG19	0.0603978	1.14731	0.937156	0.120694	0.0748238
GNG11	0.0603966	0.964412	0.999944	0.0426755	0.00618
HSH2D	0.0603566	1.74475	0.472849	0.127227	0.049561
GOT1	0.0602855	2.15048	0.244925	0.166079	0.141526
CDH23	0.0602841	1.09491	0.972356	0.0726051	0.0601822
AC007114.2	0.0602613	1.86659	0.395727	0.0673252	0.0423373
ISY1	0.0602276	0.665999	0.999944	0.284179	0.213308
NKAP	0.0601799	1.25401	0.851312	0.325645	0.280708
ZDHHC24	0.0601794	1.36312	0.761763	0.231561	0.245275
AP003680.1	0.0600641	3.04554	0.0311022	0.0272068	0.0276139
AP001453.2	0.0600487	2.17016	0.236402	0.152114	0.00770696
ZNF770	0.0599152	0.65403	0.999944	0.278251	0.289931
ULK1	0.0599063	0.826599	0.999944	0.224567	0.111278
TGFBR3	0.0599008	0.979899	0.999944	0.0740233	0.0250931
COX7B	0.0596727	0.754524	0.999944	1.40219	1.09233
NOB1	0.0596717	0.832332	0.999944	0.213391	0.188551
ZNF511	0.059541	0.797614	0.999944	0.261604	0.231553
TCOF1	0.0595026	0.56928	0.999944	0.588131	0.464043
STAM	0.0594215	0.922456	0.999944	0.205875	0.204774
IFITM2	0.0593947	0.645336	0.999944	1.00972	0.91088
SUPT6H	0.0593509	0.766819	0.999944	0.586909	0.586484
SNRPG	0.059314	0.715267	0.999944	0.93906	0.669758
XRN1	0.0592869	0.752604	0.999944	0.608079	0.572865
TYW1	0.059275	1.15018	0.935559	0.156517	0.161897
SOD1	0.0592513	0.613424	0.999944	1.13437	1.03325
KMT2E	0.0592335	0.598956	0.999944	1.17019	1.16623
INPP5K	0.0592283	1.56833	0.598141	0.134454	0.0952914
ATP5PF	0.0591176	0.591325	0.999944	1.13436	0.887006
TMEM59	0.0589759	0.687558	0.999944	1.24787	1.06633
ST3GAL2	0.0589244	0.902446	0.999944	0.199199	0.097421
SHARPIN	0.058844	1.27886	0.828174	0.295397	0.278269
DEF8	0.0588402	1.55754	0.606517	0.216804	0.171463
TM2D1	0.0588207	1.15166	0.9353	0.359069	0.362655
CERK	0.0587122	0.760926	0.999944	0.451037	0.330965
LSM3	0.0586277	1.31418	0.800276	0.70098	0.524811
RIOK1	0.0586177	1.62707	0.554887	0.34469	0.307319
WDR60	0.0586108	1.2881	0.818611	0.210825	0.186458
PSMA5	0.0586077	0.873897	0.999944	0.648548	0.475755
NPAT	0.0583382	0.701186	0.999944	0.25349	0.221023
SNRPA1	0.0582492	1.28109	0.82584	0.341603	0.321386
GPS2	0.0582038	0.907284	0.999944	0.401651	0.355829
MRPS25	0.0582026	1.79138	0.442163	0.287786	0.260538
BMF	0.0581666	0.834785	0.999944	0.0846851	0.0522601
INPP5F	0.0581611	2.05107	0.292337	0.286704	0.12312
ATP5PB	0.0579948	0.675533	0.999944	0.941937	0.803449
CWF19L1	0.057972	0.942969	0.999944	0.0907381	0.0853018
RMND5A	0.0578858	1.5634	0.601594	0.33954	0.230397
EPG5	0.0578548	0.440035	0.999944	0.136377	0.135345
TBC1D10C	0.0578489	2.08622	0.274731	0.148501	0.0801286
RFLNB	0.0578107	0.53939	0.999944	0.200939	0.149809
HM13	0.0578097	0.468652	0.999944	0.932575	0.892649
HSF2	0.0577955	3.1704	0.02178	0.0903702	0.0757891
KDM6B	0.0577293	0.308848	0.999944	2.13877	1.78922
TAPBPL	0.0576995	0.62973	0.999944	0.156231	0.118997
TCF7	0.0576635	1.05131	0.999944	0.228421	0.135643
FOXN2	0.0576298	1.09068	0.974433	0.301011	0.24671
SRP19	0.0575737	0.734959	0.999944	0.740217	0.631739
PHYH	0.0575316	0.742187	0.999944	0.263959	0.238847
MGRN1	0.0574467	1.01734	0.999944	0.259614	0.280658
STARD10	0.057428	0.508713	0.999944	0.173008	0.105653
TNFRSF14	0.0573167	0.784624	0.999944	0.482588	0.369444
SNRK	0.0571284	1.34937	0.773406	0.373802	0.265027
NXT2	0.057104	0.714529	0.999944	0.13355	0.0995699
MRPS6	0.0569968	0.634013	0.999944	0.766465	0.559719
ZNRD1	0.0569951	2.1753	0.234343	0.326316	0.210908
ZC3H6	0.0569811	0.484287	0.999944	0.173651	0.233195
U2AF1L4	0.0569754	1.35996	0.764898	0.147825	0.138898
TMA16	0.0566183	1.53701	0.62541	0.224999	0.227073
L3MBTL3	0.0566061	1.84418	0.408894	0.167965	0.0702339
AC055764.2	0.0564926	1.80024	0.435753	0.0553593	0.00726344
HSD17B12	0.0564513	0.553977	0.999944	0.622444	0.633837
MGA	0.0564391	0.709336	0.999944	0.321429	0.33616
RSBN1L	0.0563308	0.631492	0.999944	0.425641	0.399693
GALNT2	0.0562133	0.415995	0.999944	0.66737	0.602817
ELOA	0.0560849	0.769334	0.999944	0.396059	0.364854
ZDHHC4	0.0559564	0.786806	0.999944	0.287509	0.22156
RAB2B	0.0559432	0.831142	0.999944	0.266188	0.244285
RPL22L1	0.0558071	0.67753	0.999944	0.944306	0.82431
HEXIM1	0.0557364	0.785784	0.999944	0.762493	0.578601
CWF19L2	0.0557087	0.611586	0.999944	0.469049	0.456658
TESK1	0.0555267	2.61052	0.0944405	0.266998	0.202501
ZFAND2B	0.0555013	0.925121	0.999944	0.206873	0.185564
SPEN	0.0554734	0.689121	0.999944	0.868952	0.829578
DENND1B	0.0554688	1.38716	0.740879	0.30439	0.185516
CKS2	0.0554614	0.562471	0.999944	1.11548	0.766042
USP15	0.0553898	0.65691	0.999944	1.1207	1.19617
MAF1	0.0553312	0.888905	0.999944	0.582194	0.494506
GNL2	0.0553068	0.758203	0.999944	0.396596	0.375519
TAF2	0.0552673	0.739799	0.999944	0.205302	0.215115
IMP4	0.0552542	0.693444	0.999944	0.369719	0.35406
MCM6	0.0551996	1.96877	0.338169	0.14189	0.0731982
ERH	0.0551937	1.02881	0.999944	0.894131	0.662342
LSM1	0.0551542	0.738233	0.999944	0.331666	0.265758
AC009812.4	0.055143	1.64997	0.540077	0.0625532	0.013552
NCOA1	0.0551387	0.697096	0.999944	0.464043	0.408147
RPAP2	0.0550974	1.64392	0.543396	0.252865	0.278858
ALKBH7	0.0550488	0.919748	0.999944	0.79426	0.738893
KCNK10	0.054929	2.58619	0.100371	0.153345	0.0118182
PAXBP1	0.0549214	0.776062	0.999944	0.488684	0.483619
ARRDC2	0.0548713	1.60379	0.570611	0.315663	0.325966
CSNK2B	0.0546816	0.548148	0.999944	0.772746	0.670326
CSNK1D	0.0546579	0.998538	0.999944	0.969977	0.926037
RAP2B	0.0545705	0.504824	0.999944	0.963266	0.735828
ZNF22	0.0545702	1.50151	0.651878	0.257378	0.319376
AK1	0.0545678	0.764884	0.999944	0.0476296	0.0531676
RPA2	0.0545597	1.86323	0.397748	0.383939	0.346407
SYNJ2	0.0544943	1.63027	0.552646	0.201106	0.084511
GPX7	0.0544354	2.56414	0.10571	0.109453	0.0767977
NIPA1	0.0544274	2.80856	0.0587	0.1068	0.05053
ZNF451	0.0543606	0.770027	0.999944	0.619607	0.537657
SKIL	0.0543161	0.398985	0.999944	2.15843	2.19296
LILRB2	0.0542909	0.778168	0.999944	0.256534	0.212461
IRF9	0.0542908	0.659726	0.999944	0.206349	0.187331
SS18L2	0.0542512	1.03688	0.999944	0.433233	0.282435
SLC2A4RG	0.0542509	1.09471	0.972487	0.179531	0.109379
TTC17	0.0542162	1.13756	0.943787	0.460989	0.451794
MADD	0.0541182	1.11149	0.960562	0.165053	0.15334
RBBP6	0.0540916	0.641324	0.999944	1.51981	1.14021
TOPBP1	0.053842	0.956448	0.999944	0.297707	0.231018
SEC22C	0.0537448	1.34214	0.7789	0.178918	0.156181
CDC40	0.0537324	0.648076	0.999944	0.546771	0.444271
ECH1	0.0535495	0.946848	0.999944	0.568277	0.46371
WAC	0.0534892	0.544548	0.999944	1.12801	1.07641
SPTBN1	0.0534617	1.5745	0.593428	0.245537	0.146864
CUL3	0.0534534	0.57929	0.999944	0.653781	0.610443
SP100	0.0533989	0.461667	0.999944	1.09943	1.26715
UQCC2	0.0533871	1.33671	0.783312	0.303965	0.313233
TRMT112	0.0533195	0.772582	0.999944	0.86272	0.660462
PDLIM2	0.0532885	2.10543	0.265522	0.196096	0.1799
AKAP8	0.0530266	0.852325	0.999944	0.387244	0.319785
MCM7	0.0529867	1.8901	0.382428	0.227461	0.147676
GCFC2	0.0529459	1.06289	0.995405	0.0893637	0.0932082
MASTL	0.0529416	1.09263	0.973894	0.302816	0.151201
RAD21	0.0529287	0.465627	0.999944	0.853487	0.786864
UTP4	0.0529159	1.11835	0.954894	0.134965	0.112478
MXRA7	0.0527366	0.813482	0.999944	0.295941	0.185627
CDH1	0.0527076	1.21883	0.881971	0.0904594	0.00155407
BCL9L	0.0527038	0.640762	0.999944	0.194564	0.166716
PIGX	0.0526978	0.563661	0.999944	0.162387	0.113192
FAHD2A	0.0526465	1.32291	0.794018	0.115029	0.124151
TBC1D8	0.0526284	1.39301	0.73555	0.157638	0.0860264
SMCR5	0.0526253	0.968381	0.999944	0.150476	0.0852466
PTPN4	0.0525612	1.01558	0.999944	0.133045	0.121536
KCNAB2	0.0524979	1.14419	0.939191	0.335723	0.174698
UFL1	0.05248	0.774304	0.999944	0.461034	0.490059
DDX19B	0.0524318	0.745593	0.999944	0.206361	0.233233
AL021707.1	0.0523668	2.30246	0.183502	0.204392	0.0333439
ENPP2	0.0523454	2.10544	0.265522	0.261748	0.0535117
PCED1B	0.0523228	1.27037	0.836711	0.0877295	0.10683
SIK1B	0.0523042	0.90283	0.999944	0.0988906	0.0554218
HSD17B10	0.0521138	1.41441	0.718231	0.412105	0.304757
CYP2U1	0.0521095	0.668861	0.999944	0.170319	0.0636155
NSMCE4A	0.0521039	2.27136	0.194494	0.215771	0.203956
ABL1	0.0520857	1.32723	0.790231	0.189019	0.112
FKBP8	0.0520282	0.95622	0.999944	0.741071	0.721309
ORMDL1	0.0520084	0.892128	0.999944	0.846487	0.836304
CCDC18	0.0520061	0.95797	0.999944	0.202002	0.163491
ZNF652	0.0519923	0.736683	0.999944	0.344389	0.395739
HDDC2	0.051864	1.08082	0.982769	0.225758	0.202001
ZNF182	0.0518078	1.18118	0.912122	0.0595368	0.0583937
UBE2B	0.0517749	0.747658	0.999944	1.09557	1.0134
PHF1	0.0517417	1.12712	0.950561	0.335031	0.277614
TMEM50B	0.0517214	0.600694	0.999944	0.405845	0.342558
PLEKHM3	0.0517155	2.27695	0.19244	0.0896005	0.0810425
CDK11A	0.0516938	0.76015	0.999944	0.445601	0.412349
GALNT11	0.0515795	0.742403	0.999944	0.292803	0.274049
MSI2	0.051547	1.54388	0.619142	0.394071	0.331745
MIS18BP1	0.051537	0.3743	0.999944	1.25434	1.35532
PCDH9	0.0515313	0.68716	0.999944	0.130073	0.0384794
SLC4A3	0.0515152	1.93911	0.353816	0.0721087	0.00302242
MAEA	0.0515058	1.56491	0.600603	0.318148	0.323512
HSPA13	0.0515058	0.79611	0.999944	0.407791	0.32446
USP9Y	0.0514884	1.38053	0.746783	0.109426	0.0794978
COX19	0.051349	1.4192	0.714591	0.376586	0.382606
DSN1	0.0512435	0.625459	0.999944	0.107283	0.0855831
NOLC1	0.0512207	1.5086	0.646318	0.457178	0.383886
SIK3	0.0512119	0.656488	0.999944	0.547518	0.400636
EEF2K	0.0511233	2.54971	0.109113	0.17716	0.109754
MAP4K1	0.0510323	2.54789	0.109425	0.190968	0.0730217
CHD8	0.0509518	0.591887	0.999944	0.432066	0.471395
ODF2L	0.0509249	0.609653	0.999944	0.338552	0.296775
POLD2	0.0508843	1.42812	0.707236	0.194511	0.142662
ZNF428	0.0508383	1.14119	0.941732	0.42542	0.314226
TRAPPC10	0.0507995	0.622482	0.999944	0.562475	0.503917
ARRDC5	0.0507209	0.49495	0.999944	0.0320771	0.039797
WDR45	0.0506814	0.600171	0.999944	0.285472	0.249925
MRPS15	0.0504375	0.637026	0.999944	0.458637	0.371433
PIGS	0.0504349	0.38204	0.999944	0.214403	0.199609
RRP8	0.0503494	0.755526	0.999944	0.193821	0.183616
RSF1	0.0502826	0.372768	0.999944	0.676262	0.714863
MAN1A2	0.0501978	0.674703	0.999944	0.446261	0.346516
NDUFV2	0.0501657	0.511834	0.999944	0.808951	0.715501
DENND5B	0.0500575	2.2445	0.205909	0.0863066	0.0451952
PPM1J	0.0500474	1.12775	0.950139	0.0922759	0.0161081
POU5F2	0.0500348	1.00283	0.999944	0.0740692	0.0809728
CNOT1	0.0500183	1.2394	0.863528	0.61579	0.537786
VIPAS39	0.0499127	0.651057	0.999944	0.0691509	0.0808789
CENPE	0.049907	1.33695	0.783149	0.199162	0.0795101
TUBD1	0.0498944	2.38338	0.155615	0.110189	0.104361
PRPF8	0.0498294	0.394754	0.999944	0.617173	0.611201
STK19	0.0498124	1.05931	0.997407	0.302311	0.162773
SNRNP200	0.0497213	0.482829	0.999944	0.530379	0.456679
EBLN3P	0.0497169	0.730073	0.999944	0.379215	0.296295
TMEM175	0.0496915	1.00172	0.999944	0.115129	0.144699
NIFK	0.0496303	0.849751	0.999944	0.516661	0.448985
ANKRD36B	0.0496188	1.27595	0.831676	0.165835	0.128371
MRM3	0.0495902	2.2257	0.212591	0.176864	0.135241
FZD3	0.0495364	1.79644	0.438841	0.118058	0.0124675
PCBP2	0.0494589	0.479738	0.999944	1.51714	1.25882
RABL6	0.0494177	0.65721	0.999944	0.473024	0.423691
IL21R	0.0493368	1.56745	0.598537	0.120288	0.0480316
RBM6	0.0491826	0.445598	0.999944	0.591401	0.623363
HNRNPA1P48	0.0490566	0.866337	0.999944	0.195846	0.116601
HAUS3	0.0489872	1.41846	0.715234	0.273005	0.206358
NUDT17	0.0489473	2.08944	0.273111	0.0707946	0.0290855
ATP5PD	0.0487917	0.77721	0.999944	0.843683	0.741387
ACVR2B	0.0487481	0.82819	0.999944	0.0247758	0.0424443
SMC5	0.0486635	0.942346	0.999944	0.663066	0.598926
MNAT1	0.0486317	2.10773	0.264654	0.277392	0.187954
CERNA1	0.0485716	1.31884	0.797288	0.0127126	0.00297511
ZBTB44	0.0485702	1.33868	0.78215	0.383547	0.270107
SMC3	0.0485544	0.501638	0.999944	0.48456	0.456069
KDM6A	0.0485041	1.65827	0.533194	0.343244	0.281344
MCC	0.0484908	1.92357	0.362993	0.206825	0.0327898
RPA1	0.0484793	0.893557	0.999944	0.202562	0.171888
EXT1	0.0484566	2.62317	0.0918207	0.126473	0.0984994
MPHOSPH8	0.0484226	0.670746	0.999944	0.631848	0.681817
XRN2	0.0483938	0.736201	0.999944	0.947048	0.964927
AXIN1	0.0483858	0.930805	0.999944	0.167912	0.112378
GATD3A	0.0483845	1.6053	0.569507	0.171246	0.109609
RNF103	0.0483808	0.878861	0.999944	0.200536	0.178063
ISOC2	0.0483487	1.23554	0.864508	0.200394	0.199308
PIGP	0.0482714	1.78166	0.448926	0.341141	0.258828
TM7SF2	0.0481157	0.485809	0.999944	0.0646398	0.0564677
MAN2B1	0.0480909	1.41027	0.721687	0.214935	0.173672
DR1	0.0480468	0.692207	0.999944	0.472664	0.481615
C7orf31	0.0480197	0.803687	0.999944	0.0583538	0.0562301
CRTC3	0.0479963	1.08033	0.982785	0.175582	0.076909
NADK	0.0479259	1.35134	0.772084	0.315196	0.178958
SEMA3C	0.0479173	1.71817	0.490971	0.210739	0.0416947
PGM3	0.0478916	0.499596	0.999944	0.234442	0.176823
QARS	0.0478604	0.604104	0.999944	0.357734	0.365675
LMAN2	0.0478597	1.1692	0.921308	0.816762	0.6713
TNK2	0.0478118	2.62324	0.0918207	0.160166	0.144343
LINC00484	0.047796	1.34857	0.773987	0.0371316	0.0424026
PTPRA	0.0477423	0.964222	0.999944	0.463405	0.441773
HHLA3	0.0477256	0.854064	0.999944	0.0561771	0.0591892
GTF3C6	0.0477162	0.768736	0.999944	0.583568	0.441935
TSPOAP1	0.0476512	0.770684	0.999944	0.177226	0.0831069
NUS1	0.0476166	1.03859	0.999944	0.31818	0.276721
RUNDC1	0.0474106	0.756	0.999944	0.151442	0.092049
COX14	0.0473825	0.665155	0.999944	0.630613	0.438456
PBX3	0.0473784	1.14816	0.936599	0.333547	0.221427
COL18A1	0.0472453	0.3942	0.999944	0.0597844	0.14413
TM9SF3	0.0472296	0.95564	0.999944	1.08843	1.03158
TXNDC11	0.0472073	1.77532	0.45247	0.247217	0.210284
HDAC3	0.0471775	0.656164	0.999944	0.277286	0.238541
S100A10	0.0471644	0.262883	0.999944	1.41941	0.862803
CCAR1	0.0471265	1.09136	0.974433	0.700442	0.633048
NIPBL	0.0470613	0.416756	0.999944	1.0962	1.05397
SDHA	0.0470329	2.29079	0.187932	0.31056	0.260455
ATAD3B	0.0470321	2.486	0.125267	0.111733	0.101096
GPR176	0.0470049	1.3098	0.803691	0.00879156	0.00342974
GRHPR	0.0469887	1.79918	0.436632	0.382503	0.339601
ZCCHC7	0.0469418	0.557624	0.999944	0.22663	0.169565
COPZ1	0.0468661	0.649072	0.999944	0.5098	0.415637
PSMB6	0.0468126	0.498555	0.999944	0.950356	0.848061
RGS7	0.0466848	2.77212	0.0641861	0.0795266	0.0010597
CRKL	0.0465771	1.31928	0.797069	0.189709	0.17371
USP38	0.0465616	0.864093	0.999944	0.639988	0.345859
OXCT1	0.0465319	2.30361	0.183176	0.155953	0.0949598
LMBR1L	0.0465195	0.886803	0.999944	0.345062	0.296106
OXSR1	0.0464687	1.04663	0.999944	0.4707	0.39388
ENTPD5	0.0464672	0.914973	0.999944	0.0638569	0.0739334
AL136295.5	0.0463981	1.34807	0.773987	0.0777835	0.0615101
[truncated: 16,815 more rows]

## Sheet: NK1
	Foldchange	stat	FDR	mean_cluster	mean_other
GNLY	4.31887	21.101	1.12788e-95	5.05888	0.417622
NKG7	3.70329	23.2162	1.96085e-115	4.24299	0.150714
CCL5	2.74962	20.3062	1.1846e-88	3.34907	0.306995
GZMB	2.55424	18.1852	3.26301e-71	2.84264	0.0714701
KLRD1	2.2635	18.1561	5.40026e-71	2.45944	0.0507251
CST7	2.2234	18.392	7.74231e-73	2.62265	0.125588
CTSW	2.15626	19.3817	8.63813e-81	2.54585	0.0638963
AREG	2.0677	15.2084	6.29465e-50	2.76408	0.60371
CD7	2.03733	22.5791	2.61909e-109	2.37754	0.160659
PRF1	2.02837	15.9576	6.50289e-55	2.28354	0.0426451
KLRB1	1.99212	17.5734	1.57752e-66	2.14903	0.0313626
CD247	1.99201	19.108	1.45586e-78	2.3318	0.0462522
GZMA	1.9686	14.177	1.87034e-43	2.3419	0.0371636
ETS1	1.83874	21.5207	1.70423e-99	2.24517	0.176989
ARL4C	1.75978	11.1449	4.8856e-27	2.84706	0.805526
SYNE2	1.66081	17.5519	2.25651e-66	1.87844	0.0809252
SPON2	1.60478	12.4876	7.63903e-34	1.79583	0.0593518
FGFBP2	1.58245	11.2416	1.69302e-27	1.79228	0.0337066
FYN	1.58186	19.864	7.47577e-85	1.87458	0.093767
CEMIP2	1.53436	16.1366	3.9037e-56	2.17182	0.342249
TUBA4A	1.53252	16.902	1.51614e-61	1.91675	0.116733
SLC38A1	1.48241	20.527	1.36635e-90	1.65253	0.0748852
RUNX3	1.47876	20.2179	6.41121e-88	1.94758	0.284906
IFITM1	1.47589	11.1796	3.35247e-27	1.69244	0.102291
CNOT6L	1.46498	16.8905	1.80805e-61	2.05333	0.417124
CLIC3	1.44666	15.3332	9.59281e-51	1.6979	0.0523274
SYTL3	1.43712	17.0497	1.27048e-62	2.08826	0.437306
BTG1	1.4293	15.6724	5.35529e-53	4.37995	2.68744
RNF125	1.3564	16.0327	1.98028e-55	1.72676	0.272833
IFITM2	1.32499	14.0061	2.02354e-42	2.34641	0.859764
KLRF1	1.32419	13.1021	3.3097e-37	1.49832	0.0365759
GZMM	1.31729	13.5612	8.2064e-40	1.56505	0.0308537
FAM177A1	1.25483	16.1109	5.74754e-56	2.00565	0.473029
ARHGAP9	1.25156	15.4075	3.11676e-51	1.71307	0.308761
TSC22D3	1.23822	16.3064	2.57212e-57	2.87497	1.67664
HOPX	1.2319	12.8301	1.06265e-35	1.45046	0.0483877
CD69	1.23014	13.497	1.90449e-39	2.07923	0.942417
CREM	1.21078	12.415	1.83568e-33	3.31902	1.85937
GZMH	1.19867	10.1875	1.09315e-22	1.43139	0.0313888
PPP2R5C	1.1968	13.3506	1.3089e-38	1.89798	0.566441
TXNIP	1.19561	8.77962	5.23041e-17	2.48039	1.25623
IRF1	1.17894	14.027	1.54333e-42	2.18486	0.786064
METRNL	1.17595	12.8723	6.21788e-36	2.42873	1.01766
CXCR4	1.1598	12.663	8.57006e-35	2.74589	1.42966
S100A4	1.15603	8.03296	2.41247e-14	2.35946	0.956804
IL32	1.13918	9.11837	2.65224e-18	1.34087	0.0297525
CCND2	1.13172	15.1994	7.14104e-50	1.79838	0.464907
CALM1	1.1218	16.127	4.49654e-56	3.89776	2.57309
HLA-A	1.11752	11.0867	9.12607e-27	4.1664	2.82353
HLA-C	1.11053	10.4905	5.10772e-24	4.14619	2.81834
ISG20	1.10803	13.4693	2.72122e-39	1.60221	0.286256
AKNA	1.10305	13.4331	4.41179e-39	1.56879	0.333388
AES	1.10291	14.8451	1.37998e-47	1.67725	0.421189
PTMA	1.10167	18.5089	9.41268e-74	5.30339	4.04287
SYNE1	1.09156	11.4583	1.48898e-28	1.4143	0.192116
GNG2	1.08601	12.6307	1.28126e-34	1.43316	0.254216
RORA	1.07481	12.4392	1.36994e-33	1.26128	0.0398673
RAC2	1.07468	14.7628	4.5142e-47	1.5598	0.349034
JAK1	1.06771	13.3154	2.03704e-38	2.53032	1.21113
ZFP36L2	1.04543	9.8713	2.43711e-21	3.02734	2.06841
DUSP2	1.04467	10.2884	3.97602e-23	2.08977	0.924342
DDIT4	1.04151	10.8813	8.42306e-26	2.35804	1.19485
PIP4K2A	0.998158	13.5349	1.15207e-39	1.74771	0.568453
YPEL5	0.996498	13.9952	2.33996e-42	2.16267	1.02149
IL2RG	0.989465	15.9432	8.07124e-55	1.28834	0.119199
ABHD17A	0.986578	11.8032	2.77108e-30	1.63532	0.460972
C1orf21	0.970638	11.8818	1.09412e-30	1.14264	0.058345
CD96	0.956543	13.2119	7.91261e-38	1.10155	0.0177731
HLA-B	0.940149	9.95949	1.03174e-21	4.66972	3.53151
B2M	0.937641	9.20594	1.20681e-18	6.18502	5.05347
CD52	0.934593	9.67083	1.64764e-20	1.18497	0.203257
PLAC8	0.930552	10.0889	2.9107e-22	1.29486	0.291385
RPS3	0.92218	15.7512	1.58562e-53	4.46658	3.50398
XCL2	0.921803	9.12657	2.47248e-18	1.03553	0.0180318
VPS37B	0.911603	11.0554	1.28655e-26	1.81179	0.704926
IL2RB	0.907787	12.0655	1.25935e-31	0.945947	0.0138806
ADGRE5	0.907129	12.1174	6.78488e-32	1.57929	0.44124
LCP1	0.903025	11.1108	7.02154e-27	2.683	1.6116
GPR65	0.902595	10.5764	2.11568e-24	1.63856	0.551571
RPS15A	0.902178	14.8334	1.62819e-47	4.45393	3.4353
RPS27	0.888688	13.506	1.69433e-39	5.0687	4.07587
ACAP1	0.887467	14.6732	1.66769e-46	1.12781	0.0902918
CYTIP	0.877176	12.9668	1.8898e-36	1.48065	0.467036
LBH	0.874146	13.6884	1.49469e-40	1.28382	0.194485
JUND	0.870424	8.96107	1.09392e-17	4.09539	3.19292
CMC1	0.868126	10.3095	3.23777e-23	1.13677	0.218388
HCST	0.867166	10.4452	8.05803e-24	2.31394	1.27157
KLRC1	0.860948	8.90864	1.7325e-17	0.913139	0.010401
PYHIN1	0.860232	10.4838	5.46628e-24	0.895064	0.0204502
KLF13	0.857896	12.3838	2.68508e-33	1.41353	0.426682
LDHA	0.856902	9.53705	5.86992e-20	2.91203	1.66781
PDE4D	0.850714	11.2496	1.55157e-27	1.15085	0.0941809
STAT4	0.842714	14.5874	5.62857e-46	1.00489	0.0775997
FLNA	0.842341	10.4966	4.79799e-24	1.46611	0.404102
SAMD3	0.835632	10.8679	9.69755e-26	0.963708	0.0178312
RBM39	0.825325	15.5833	2.11758e-52	3.0383	2.09664
MATK	0.823005	10.5357	3.23585e-24	1.21248	0.16777
STK17B	0.820988	14.5986	4.81271e-46	1.74254	0.773513
CNOT2	0.814974	9.52419	6.58803e-20	1.56745	0.656408
CRIP1	0.812424	9.96099	1.02147e-21	1.08606	0.13439
TRDC	0.807802	11.4493	1.64578e-28	0.970594	0.0166021
RARRES3	0.805421	11.9273	6.47011e-31	1.27895	0.367769
TLE4	0.805274	10.3796	1.58356e-23	1.62153	0.71555
FOSL2	0.799516	11.589	3.326e-29	1.83919	0.765225
TGFB1	0.795171	9.69424	1.3308e-20	2.2105	1.23856
AHNAK	0.792796	7.9229	5.72137e-14	1.36787	0.472064
PTPRC	0.790083	11.157	4.30889e-27	3.26102	2.41222
DOK2	0.785498	12.1541	4.36917e-32	1.15821	0.181144
TXK	0.783397	12.2752	1.02029e-32	0.814797	0.0238902
PTPN22	0.773076	13.1803	1.19064e-37	1.05239	0.124821
RSRP1	0.771144	12.0122	2.36383e-31	2.13826	1.35817
SRSF7	0.77088	9.8021	4.74976e-21	2.26403	1.4845
SMCHD1	0.768781	12.9396	2.6508e-36	1.75065	0.843641
STK17A	0.75831	12.8192	1.21106e-35	1.64902	0.745396
RPS29	0.751496	12.6825	6.75627e-35	3.84031	3.00509
TNFRSF18	0.750246	7.95204	4.55986e-14	0.95093	0.0422692
UBB	0.747532	13.3199	1.94064e-38	3.36792	2.47732
2020-09-07	0.73947	11.2681	1.27245e-27	2.35735	1.40773
ITGA4	0.735115	9.30271	4.99192e-19	1.24606	0.295988
IQGAP2	0.735056	8.80563	4.19178e-17	1.38446	0.430575
UTRN	0.7289	8.84799	2.92577e-17	1.54596	0.65955
RPS27A	0.717996	15.1785	9.72217e-50	4.64088	3.86289
MT-CO2	0.710669	9.69134	1.36609e-20	5.99842	5.27402
RALGAPA1	0.709828	10.4588	7.03756e-24	1.37711	0.572963
RBM38	0.70624	11.251	1.53334e-27	1.00282	0.190047
AUTS2	0.70567	9.37214	2.66918e-19	1.05872	0.21239
PARP8	0.703914	13.7148	1.05898e-40	1.04241	0.26392
MYL12A	0.694354	8.11973	1.20581e-14	2.22723	1.36783
ICAM3	0.694215	13.5536	9.03743e-40	1.04424	0.187186
PDCD4	0.691742	12.2275	1.80559e-32	1.49967	0.710052
LSP1	0.688122	7.89203	7.27404e-14	1.4282	0.519044
MYBL1	0.686415	9.67697	1.56193e-20	0.854908	0.0305991
TES	0.682113	10.3384	2.40804e-23	1.33043	0.476835
SRSF2	0.670815	8.71116	9.30715e-17	2.14697	1.49194
HIST1H1E	0.670427	8.55879	3.34241e-16	1.51484	0.598374
YWHAZ	0.666796	14.905	5.69444e-48	2.57525	1.76387
RPSA	0.662397	11.6727	1.27253e-29	3.29621	2.56119
STK4	0.658473	10.1579	1.45857e-22	1.90018	1.16088
CD2	0.658098	9.76506	6.70788e-21	0.781385	0.0240746
CHST12	0.6529	9.28501	5.86139e-19	0.916756	0.111571
RPL30	0.652667	13.8199	2.52488e-41	4.20479	3.47747
PSME1	0.651132	10.7673	2.82535e-25	1.81811	0.987298
PTPN7	0.650421	10.3589	1.94859e-23	1.06957	0.249002
RPL23A	0.648849	10.9806	2.90205e-26	3.28879	2.65921
RPS7	0.648599	12.82	1.20347e-35	3.73134	2.96366
CD48	0.64837	9.68723	1.41595e-20	1.0789	0.299785
TLE1	0.648151	11.7769	3.77144e-30	0.769517	0.0475628
RAP1B	0.644732	9.19435	1.34178e-18	2.16101	1.3785
YES1	0.635644	9.90406	1.77785e-21	0.834925	0.0542625
SUN2	0.633636	10.0393	4.75628e-22	1.08195	0.318129
ARHGDIB	0.633617	9.9038	1.77819e-21	2.40066	1.64514
HLA-F	0.633286	10.2651	5.03797e-23	1.16802	0.446012
CD55	0.633087	8.43747	9.18839e-16	1.71254	0.929025
XCL1	0.629923	6.8162	1.67182e-10	0.72584	0.0113843
CEP78	0.629781	9.37232	2.66918e-19	0.826246	0.140491
KRT86	0.629168	6.67592	4.20967e-10	0.788317	0.00998038
SKAP1	0.628362	10.5488	2.82956e-24	0.806947	0.0170891
RIPOR2	0.628087	8.77657	5.33787e-17	0.828402	0.110543
ARAP2	0.62737	12.0774	1.09506e-31	1.0173	0.270206
PTPN4	0.626617	10.7336	4.02494e-25	0.838508	0.0959115
TSPYL2	0.622875	8.81321	3.94483e-17	1.29498	0.483621
MCTP2	0.622666	11.1345	5.43367e-27	0.668492	0.0308955
BIN2	0.621207	9.36825	2.76376e-19	1.45934	0.743591
CCND3	0.619982	10.4533	7.41268e-24	1.14751	0.396395
H2AFZ	0.61841	9.68976	1.38432e-20	2.44741	1.81039
RPS12	0.617243	12.2284	1.79326e-32	4.6646	3.9935
ZBTB1	0.61212	11.1898	2.99922e-27	1.69089	0.911975
RPL3	0.611737	10.7931	2.14696e-25	4.41161	3.8392
CDKN1B	0.610849	10.0771	3.26331e-22	1.07733	0.2761
LIMD2	0.610271	11.1381	5.23629e-27	1.19796	0.569818
RASA2	0.608164	12.6389	1.16036e-34	0.897999	0.226692
RPL14	0.606947	11.3315	6.24256e-28	3.739	3.0358
LEPROTL1	0.605781	9.24667	8.31564e-19	1.23571	0.484471
CD3E	0.605617	7.45877	1.89292e-12	0.648992	0.0108211
ADD3	0.605341	10.1608	1.42397e-22	0.794763	0.145465
CDC42SE2	0.602065	12.9663	1.89004e-36	1.1512	0.461909
KMT2E	0.600048	11.4367	1.89566e-28	1.78574	1.14407
RPL41	0.598555	10.5122	4.09372e-24	4.82087	4.12289
FNBP1	0.598492	10.9529	3.93229e-26	1.50295	0.685193
LY6E	0.598411	7.55475	9.33309e-13	1.35086	0.566826
NCL	0.597295	11.1296	5.72427e-27	3.11233	2.33997
APOBEC3G	0.596615	8.71044	9.35141e-17	0.98978	0.219331
DSTN	0.595981	7.79509	1.52511e-13	1.5832	0.740831
ANXA6	0.595936	11.1538	4.45307e-27	0.852035	0.091537
OPTN	0.595029	10.2344	6.87972e-23	0.852881	0.0932911
BTN3A2	0.594859	9.45873	1.20415e-19	0.993999	0.23696
PRKX	0.594253	10.2636	5.10259e-23	0.995131	0.318198
IER2	0.591527	5.75006	1.16394e-07	2.82187	2.17967
RPL10	0.591405	10.6253	1.26656e-24	5.43885	4.79699
S100A6	0.589309	4.7832	1.69584e-05	1.81875	0.887869
SPTAN1	0.58852	11.5941	3.14482e-29	1.22016	0.542558
PRKCH	0.587482	10.0058	6.5949e-22	1.18716	0.482589
S1PR5	0.584168	8.38123	1.45345e-15	0.678658	0.0138956
TENT5C	0.580734	9.6698	1.65712e-20	0.784532	0.0989906
VAV3	0.580663	9.5214	6.75348e-20	0.883325	0.112592
ACTN4	0.580302	12.8948	4.66958e-36	1.07047	0.376971
RPL7A	0.578188	10.4813	5.59507e-24	3.88825	3.28035
PDE7A	0.576199	8.41717	1.08301e-15	0.978008	0.235886
PFN1	0.574532	7.95044	4.61288e-14	2.74932	2.0759
SLFN13	0.572955	9.82886	3.68302e-21	0.695576	0.0498053
SLFN12L	0.57037	10.5411	3.0614e-24	0.701396	0.017796
DDX24	0.567948	10.8532	1.12452e-25	2.28434	1.51623
HMGB1	0.567232	10.1166	2.21101e-22	3.13663	2.50086
IKZF3	0.566582	9.83425	3.49911e-21	0.715683	0.0298341
PPDPF	0.56345	7.94425	4.84295e-14	1.4171	0.554949
RPL34	0.563235	11.6059	2.75112e-29	4.23023	3.64482
IKZF1	0.560442	8.71777	8.80923e-17	1.70347	1.09826
RNF213	0.559375	8.95873	1.11544e-17	1.83469	1.21072
RPS14	0.559133	9.7146	1.09475e-20	4.45222	3.85081
RPS26	0.556918	9.141	2.18414e-18	3.36638	2.49981
EFHD2	0.556859	6.99308	5.08991e-11	1.88491	1.18151
C9orf78	0.555535	10.5274	3.51343e-24	1.33336	0.674655
PIK3R1	0.55454	6.24903	6.26147e-09	2.31128	1.77698
RPS4X	0.553789	9.18001	1.53019e-18	4.15172	3.61515
SPOCK2	0.55319	9.4517	1.28522e-19	0.684487	0.0260832
ITM2A	0.552632	8.3818	1.44858e-15	0.645374	0.0156427
SUB1	0.552549	10.231	7.07177e-23	2.06776	1.42806
ARID4B	0.552117	9.3979	2.10705e-19	1.69739	0.998334
SLA2	0.551383	8.77888	5.25617e-17	0.676335	0.013095
CCSER2	0.548892	9.77156	6.31946e-21	1.05149	0.439833
RAB8B	0.546899	8.64804	1.5924e-16	1.49786	0.811565
MT-CO1	0.545507	7.85546	9.57046e-14	5.9747	5.39321
CASP8	0.545067	10.619	1.34992e-24	0.805923	0.253353
CCDC88C	0.5442	10.4564	7.20023e-24	0.661887	0.0329883
ZAP70	0.543256	9.90601	1.74763e-21	0.605798	0.013449
AC044849.1	0.540744	8.98677	8.67796e-18	0.769847	0.141973
CLEC2B	0.53963	6.6327	5.56155e-10	1.52567	0.858656
IDI1	0.538819	7.61447	5.97999e-13	1.57292	0.940796
IQGAP1	0.536786	5.76685	1.06185e-07	1.6589	0.86957
RAB11FIP1	0.535225	10.8336	1.38941e-25	1.06431	0.390142
CDK17	0.532264	8.92863	1.45433e-17	0.853449	0.206993
MBP	0.530619	7.92745	5.52315e-14	1.59618	0.89415
CCDC107	0.530427	8.68891	1.11947e-16	1.18153	0.468168
CLK1	0.528657	10.7031	5.54567e-25	1.57124	1.01922
RPS21	0.528476	8.57138	3.01544e-16	2.78989	2.15579
PITPNC1	0.527704	9.78866	5.38564e-21	0.762233	0.10512
CRYBG1	0.527316	10.0147	6.04037e-22	0.794108	0.146968
KIAA1551	0.524973	9.33216	3.85701e-19	1.37354	0.836321
ZC3HAV1	0.524696	10.3618	1.89689e-23	1.26189	0.762874
EEF1D	0.524503	9.80477	4.6447e-21	2.73889	2.11442
GFOD1	0.523506	9.98689	7.92425e-22	0.754175	0.0828064
ARPC2	0.523397	8.72649	8.16928e-17	2.90979	2.30436
RPL32	0.521887	10.8656	9.88447e-26	4.25742	3.68937
FKBP11	0.518934	8.70208	1.00334e-16	0.743206	0.0886424
RPS3A	0.518731	9.46484	1.14054e-19	4.38629	3.95547
BRD1	0.518585	8.40101	1.23565e-15	0.996042	0.378174
RNF19A	0.516786	8.02094	2.65719e-14	1.21531	0.58819
DIAPH1	0.515498	9.52695	6.42877e-20	1.04552	0.346118
EVL	0.515199	7.23423	9.43068e-12	1.55228	1.1086
KLF2	0.514986	5.22522	1.93993e-06	1.95833	1.5569
HLA-E	0.514277	6.88759	1.04053e-10	3.69367	3.07942
SLC9A3R1	0.514121	9.8137	4.27119e-21	0.823287	0.165531
HSH2D	0.513927	9.59977	3.21423e-20	0.609645	0.0297158
RPS18	0.513894	9.24915	8.14052e-19	4.23055	3.70612
ZNF331	0.513083	6.85167	1.32303e-10	2.05662	1.46968
LITAF	0.511	5.92001	4.41136e-08	2.23615	1.56098
GNPTAB	0.508427	8.85022	2.87308e-17	1.24325	0.574375
MT-ATP6	0.507446	7.2361	9.31168e-12	5.8519	5.51506
KANSL1	0.506716	9.26835	6.82662e-19	1.22471	0.629005
ANXA1	0.505945	3.84667	0.000897112	1.42462	0.824152
MALAT1	0.505051	7.7696	1.861e-13	8.78023	8.30887
ARHGEF1	0.504465	9.02444	6.20086e-18	1.01547	0.458614
RHOF	0.503356	9.77172	6.31946e-21	0.769125	0.122327
IGFBP7	0.501908	8.37644	1.51154e-15	0.673474	0.0538246
JMY	0.501773	9.66576	1.72004e-20	0.916755	0.277215
CBLB	0.500449	9.66442	1.73905e-20	0.79298	0.154119
PAXX	0.492958	10.0217	5.65836e-22	1.04823	0.468032
RPL35A	0.492696	10.5243	3.62117e-24	3.61953	3.01654
RPLP2	0.491061	11.6895	1.05175e-29	3.82642	3.26154
ZBTB16	0.490593	7.36861	3.63134e-12	0.950297	0.426064
TMSB10	0.489266	5.29786	1.32987e-06	4.34894	3.67797
GABARAPL1	0.487746	7.98953	3.37991e-14	1.50372	0.816442
NCR3	0.487418	8.20701	6.00026e-15	0.630818	0.0139998
SLA	0.486734	7.05328	3.3686e-11	1.9469	1.38126
RPS15	0.486338	9.6038	3.09761e-20	4.07874	3.53779
TMIGD2	0.48479	6.82883	1.54278e-10	0.742147	0.195927
CD47	0.480474	8.78924	4.83416e-17	1.0047	0.441218
RPL28	0.479233	8.55276	3.51655e-16	4.5737	4.00112
PIK3IP1	0.477133	8.7824	5.11154e-17	1.07787	0.554032
ARF6	0.476313	11.917	7.28947e-31	1.37836	0.812683
RPL13	0.475688	8.83125	3.37523e-17	5.0618	4.61088
RPL6	0.474534	9.0641	4.34512e-18	3.89821	3.36753
ITGAL	0.474003	9.01938	6.47038e-18	0.809488	0.228829
ISCA1	0.473337	8.74258	7.10883e-17	0.856565	0.26528
ZFP36	0.472714	6.34953	3.37476e-09	2.01819	1.64423
WIPF1	0.472507	8.28362	3.24392e-15	1.41919	0.797732
LCK	0.471763	10.8977	7.08106e-26	0.573735	0.0120534
MAPK1	0.471624	8.57218	2.99902e-16	1.04371	0.522796
TAGLN2	0.468241	8.76048	6.10668e-17	1.491	0.798653
RPL10A	0.466254	9.37387	2.63627e-19	3.14059	2.69255
MT-CYB	0.466187	6.44591	1.84623e-09	5.498	5.16829
UAP1	0.466031	10.3021	3.46678e-23	0.963895	0.357527
STK38	0.465471	7.63955	4.95313e-13	0.737231	0.169199
SYAP1	0.465286	5.53902	3.74515e-07	1.99507	1.48586
TRAPPC10	0.464987	8.69777	1.03712e-16	1.06153	0.484113
EIF3G	0.463636	8.32035	2.39825e-15	1.67587	1.07503
SPN	0.463564	11.1517	4.54083e-27	0.776317	0.249188
DHX36	0.463217	8.56063	3.29982e-16	1.46409	0.931363
RPL29	0.463058	8.75801	6.2297e-17	3.74805	3.28256
RPS19	0.462192	7.92077	5.81286e-14	4.49754	4.03877
RPL19	0.461699	10.2061	9.06801e-23	4.32655	3.83685
NARF	0.460707	8.26473	3.76837e-15	0.950328	0.36707
RPL37	0.459612	9.32898	3.95886e-19	4.0624	3.57867
TRIR	0.459515	12.6926	6.02148e-35	1.71529	1.21395
AC016831.7	0.459387	7.3957	2.98702e-12	1.07708	0.484738
RPL18	0.459257	9.12863	2.435e-18	3.94948	3.4611
BPTF	0.458542	9.79123	5.26231e-21	1.72676	1.22501
SLFN5	0.455064	7.35732	3.92254e-12	0.78023	0.194778
SH3BGRL3	0.455028	5.1831	2.39965e-06	2.74146	2.10637
TMA7	0.454602	9.76554	6.69122e-21	1.85621	1.27523
RPS5	0.453051	8.40236	1.22332e-15	3.1757	2.69011
MAFF	0.451495	6.09301	1.60243e-08	1.42177	0.945156
JOSD1	0.451262	9.65289	1.94198e-20	1.47748	0.929889
EMB	0.45117	9.32675	4.03517e-19	1.12324	0.641709
UBE2S	0.451064	7.88239	7.82732e-14	1.56532	0.991213
EPB41	0.450882	8.42722	9.98426e-16	0.994665	0.488054
TBC1D10C	0.450246	8.80688	4.1525e-17	0.595345	0.0618655
TERF2IP	0.450012	8.52644	4.38181e-16	1.28827	0.735551
ATP1B3	0.449879	5.5942	2.76713e-07	2.29466	1.64479
SRSF5	0.449782	7.06968	3.01506e-11	2.27583	1.81439
ARHGEF3	0.448073	8.88241	2.16716e-17	0.634529	0.0713235
AC245297.3	0.447559	8.26071	3.88111e-15	0.933773	0.405408
FBXO34	0.445711	9.74145	8.44599e-21	0.855104	0.288805
FMNL1	0.444946	9.31821	4.35646e-19	1.38546	0.892489
KRT81	0.44472	5.50903	4.39674e-07	0.562097	0.00609249
HIST1H1D	0.444523	6.81828	1.65096e-10	0.854422	0.252687
GLCCI1	0.44395	8.82702	3.49905e-17	0.710321	0.19065
ABLIM1	0.443823	8.69806	1.03618e-16	0.534834	0.0162895
ATP8A1	0.441917	8.27395	3.50315e-15	0.6499	0.0798912
PTGDS	0.440877	4.0239	0.000451547	0.571064	0.0570869
DDX6	0.440072	10.0881	2.92724e-22	1.46882	0.948276
RPS24	0.43795	8.35225	1.84212e-15	4.50021	4.00414
CYFIP2	0.437588	9.13526	2.29454e-18	0.572523	0.0427714
SH2D1B	0.436678	9.53184	6.14631e-20	0.503052	0.0102172
GK5	0.43401	6.50521	1.25728e-09	0.640093	0.11663
RPL18A	0.433916	10.2059	9.06801e-23	3.96347	3.59499
B3GNT7	0.433484	7.45417	1.95566e-12	0.524846	0.0345644
RPL11	0.433171	9.80947	4.44373e-21	4.31686	3.88933
BRD2	0.432252	8.42304	1.03323e-15	1.84973	1.3557
FAU	0.431153	9.51955	6.83142e-20	3.92646	3.43362
2020-09-06	0.430853	9.13694	2.26344e-18	1.17961	0.668612
ADSS	0.427902	8.11992	1.20554e-14	0.925383	0.351538
SLC38A2	0.427601	6.96551	6.11949e-11	1.77371	1.30777
RPLP1	0.427117	7.84469	1.04159e-13	5.07793	4.58769
S100A10	0.425666	3.69582	0.00156019	1.54104	0.839931
SET	0.425292	11.8741	1.19461e-30	2.00663	1.51853
MEX3C	0.424943	8.61205	2.15682e-16	0.666925	0.177166
HNRNPA1	0.424031	10.8805	8.47495e-26	2.47273	2.01149
NASP	0.423323	6.42682	2.0846e-09	1.6138	1.11139
RPS25	0.421484	10.0018	6.85205e-22	3.20531	2.717
ARPC5L	0.421153	8.24213	4.50193e-15	0.852939	0.367076
RPL26	0.420686	6.80855	1.75652e-10	4.02015	3.59583
EMP3	0.420508	4.01679	0.000465005	1.61654	1.06642
P2RY8	0.420475	7.19603	1.24337e-11	0.597055	0.0533328
CD38	0.418507	8.1712	8.00055e-15	0.537598	0.0561967
PCSK7	0.418251	7.64568	4.73422e-13	0.924178	0.434322
AC004687.1	0.417159	6.88761	1.04053e-10	0.943321	0.463418
RPS23	0.416222	7.32499	4.92327e-12	3.97278	3.56827
NCAM1	0.415935	7.87077	8.53433e-14	0.560532	0.0190964
RPL17	0.414152	7.61146	6.09926e-13	1.9515	1.41023
TMX4	0.413134	8.655	1.50053e-16	0.750562	0.326453
MT-CO3	0.412469	6.12871	1.29711e-08	5.94227	5.60356
PSMB9	0.409887	7.74902	2.18059e-13	0.986888	0.489374
CCNH	0.406013	5.39727	7.94145e-07	1.66217	1.16762
BHLHE40	0.406011	6.71176	3.33134e-10	1.18826	0.721222
STK26	0.405787	8.58255	2.75359e-16	0.602898	0.118893
ITK	0.405524	9.0283	5.99703e-18	0.393685	0.00905839
SYTL1	0.404759	8.51749	4.70493e-16	0.50192	0.0307419
PLEKHA2	0.404302	7.39752	2.9497e-12	0.996499	0.499461
CCDC69	0.404051	8.01361	2.80544e-14	0.695464	0.190221
TRGC1	0.403786	7.71038	2.91372e-13	0.467406	0.00977188
POLR2A	0.403499	7.99206	3.3157e-14	1.21206	0.680472
NSMCE3	0.403495	7.5263	1.15539e-12	0.772374	0.256348
HCG18	0.402537	7.24726	8.6036e-12	0.802172	0.285702
BUB3	0.401863	7.87043	8.54695e-14	0.885264	0.411414
RPL5	0.399205	7.41388	2.61634e-12	3.68647	3.3124
GATA3	0.397524	8.25499	4.06573e-15	0.474243	0.00919341
SLC2A3	0.397439	5.51071	4.35758e-07	1.48743	1.02481
RASSF1	0.397128	9.9117	1.65471e-21	0.71717	0.291036
TFDP2	0.396978	7.40717	2.74915e-12	0.763277	0.265392
TENT4B	0.393122	7.45586	1.93294e-12	0.753561	0.2835
G3BP2	0.393088	7.32627	4.88715e-12	1.42573	0.91682
SARAF	0.390647	7.18943	1.30087e-11	2.26312	1.75872
SELENOK	0.390321	5.79291	9.18484e-08	1.9848	1.4873
CHD1	0.390078	6.42347	2.122e-09	1.96967	1.47692
SNRK	0.389839	9.33155	3.8715e-19	0.754513	0.247786
RPS28	0.389004	7.17481	1.44465e-11	4.14657	3.61466
SYF2	0.388591	9.84245	3.24029e-21	1.23872	0.785393
RAB5IF	0.387436	8.12027	1.20372e-14	0.990651	0.490749
SH2D2A	0.385333	8.0381	2.31983e-14	0.4868	0.0241292
CD160	0.385287	6.98964	5.21094e-11	0.499394	0.0137922
SRSF3	0.384198	6.31055	4.2879e-09	2.14326	1.72049
PLEKHF1	0.38419	7.50666	1.33777e-12	0.515243	0.0130232
PRPF4B	0.383499	7.72334	2.64509e-13	1.55633	1.12496
DGKZ	0.382771	8.33639	2.10055e-15	0.824628	0.354088
RNF115	0.381931	7.3391	4.46545e-12	0.934587	0.450323
RPL39	0.38062	8.14742	9.6739e-15	4.14905	3.71258
RPS2	0.380062	7.77869	1.73423e-13	4.60701	4.26131
ZNF276	0.380011	7.62445	5.54851e-13	0.674508	0.282596
NAP1L4	0.376217	7.70785	2.96827e-13	1.03532	0.542482
CHMP1B	0.376018	5.05787	4.50894e-06	1.61726	1.15026
ARGLU1	0.374934	6.87671	1.11877e-10	1.89322	1.52512
STMN1	0.373595	5.96697	3.36089e-08	1.08895	0.68207
GIMAP7	0.373448	6.64529	5.12453e-10	0.617384	0.156007
CDK13	0.372345	8.72892	8.00867e-17	1.19188	0.747232
S1PR4	0.37198	8.90547	1.77971e-17	0.463424	0.037605
RPS10	0.371668	5.90286	4.8634e-08	3.09224	2.72268
RNF168	0.371277	8.4143	1.10819e-15	0.99729	0.508282
IFNG	0.371152	6.58356	7.63363e-10	0.436913	0.0131919
CNN2	0.370281	10.7299	4.17599e-25	0.569592	0.119197
TBX21	0.369258	7.19156	1.28341e-11	0.461126	0.0116574
MAP1LC3B	0.368934	7.0136	4.41402e-11	1.87136	1.33401
CDC42SE1	0.368858	7.38858	3.14068e-12	1.23401	0.790915
NDUFS5	0.368738	7.33112	4.72402e-12	1.42975	0.924302
VAMP2	0.367551	7.15613	1.65039e-11	1.13926	0.660051
EZR	0.366981	5.42872	6.73756e-07	2.14489	1.52298
MYH9	0.366222	7.61336	6.01718e-13	1.38155	0.925243
NR4A2	0.365541	4.31882	0.000135503	2.18077	1.92205
RPL36AL	0.364179	7.65157	4.53302e-13	2.34875	1.90383
CORO1A	0.364007	6.82694	1.56023e-10	1.69126	1.36566
DIP2A	0.363857	5.13445	3.07739e-06	0.983733	0.665344
NUCB2	0.363339	8.30683	2.68393e-15	0.696947	0.23688
RSL24D1	0.362165	8.00763	2.93734e-14	1.20068	0.7745
CD99	0.362034	5.86484	6.05006e-08	1.90596	1.51377
SYTL2	0.359967	7.35201	4.07699e-12	0.473677	0.025818
SOCS1	0.35908	6.53279	1.05338e-09	0.568994	0.176014
RPL24	0.35843	8.78828	4.8674e-17	3.2554	2.88299
BRAF	0.358365	6.82285	1.60232e-10	1.20542	0.723633
LNPEP	0.357719	7.9158	6.04189e-14	0.999135	0.573824
OTULIN	0.35768	5.5366	3.79237e-07	1.09332	0.644456
GPBP1	0.357576	6.90308	9.40468e-11	1.99841	1.57353
MAPRE2	0.356456	7.27176	7.27225e-12	0.825978	0.411151
PPP4R3A	0.353947	8.53115	4.21996e-16	1.19902	0.797257
RASSF5	0.353397	8.5708	3.02578e-16	1.08389	0.740687
GZMK	0.353308	5.5259	4.01262e-07	0.4504	0.00446891
LMNB1	0.35195	8.04134	2.26545e-14	0.495171	0.100143
POLR2L	0.351534	7.80188	1.45069e-13	1.37762	0.902943
SSR2	0.35081	6.59721	7.00028e-10	1.49239	1.00527
2020-09-09	0.35078	7.89579	7.0673e-14	0.675588	0.209571
PNN	0.350671	8.04035	2.28057e-14	1.5809	1.24048
RPL15	0.350249	6.73911	2.78392e-10	3.91316	3.56226
2020-09-01	0.349942	7.43861	2.19037e-12	0.528625	0.0753103
GPATCH8	0.34945	7.66359	4.1435e-13	0.934687	0.506592
H2AFV	0.348995	7.1464	1.76419e-11	1.17962	0.734024
KAT6B	0.347726	8.05467	2.04276e-14	0.715155	0.325536
RSBN1L	0.346957	8.77529	5.38992e-17	0.803309	0.385317
TRAF3IP3	0.3469	8.21747	5.50733e-15	0.602811	0.219768
BZW1	0.345227	9.422	1.6889e-19	2.00821	1.51378
KLF3	0.344585	5.4785	5.18638e-07	1.26968	0.848988
SH2D1A	0.344257	8.93659	1.35568e-17	0.397126	0.00709323
HNRNPUL1	0.343777	6.90908	9.02391e-11	1.15145	0.730414
EIF4A2	0.342955	6.27417	5.36784e-09	1.72433	1.43285
NKTR	0.342912	6.15283	1.12138e-08	1.31515	0.952589
HIST1H1C	0.342113	6.08671	1.66033e-08	0.888926	0.370888
NSD3	0.34189	7.85685	9.47723e-14	1.19777	0.746077
RPL27	0.341889	8.5973	2.43723e-16	2.63771	2.30553
HIPK2	0.340879	7.44247	2.12963e-12	0.883768	0.415737
FUS	0.340636	5.65823	1.94951e-07	2.52599	2.23803
MSN	0.340547	6.39726	2.50526e-09	1.84729	1.39926
YAF2	0.340327	6.37933	2.80497e-09	0.834734	0.429581
JADE2	0.339436	6.73502	2.85804e-10	0.640929	0.200229
DBF4	0.339342	7.49091	1.49811e-12	0.737915	0.281968
RPL21	0.338982	7.42313	2.45105e-12	4.13205	3.88862
DNAJB6	0.338718	6.49721	1.32249e-09	2.13068	1.6895
BTN3A1	0.338555	7.86949	8.60041e-14	0.54373	0.134784
YY1	0.338099	9.44509	1.36629e-19	1.4091	1.02627
ABCB1	0.337768	7.48507	1.56438e-12	0.471412	0.0129501
IGF2R	0.337317	6.04618	2.10919e-08	0.751906	0.28469
PRDM2	0.337303	6.98007	5.5508e-11	1.08313	0.690101
GSTP1	0.337024	5.13082	3.13541e-06	1.87056	1.44609
UBALD2	0.337	7.50267	1.37601e-12	0.87039	0.520761
APOL6	0.33645	6.1929	8.81986e-09	0.802816	0.315403
TSEN54	0.334632	8.01805	2.71321e-14	0.483814	0.0757907
BCL9L	0.334374	6.74723	2.64716e-10	0.519717	0.154155
DNAJC1	0.334323	7.39308	3.0431e-12	0.811142	0.387079
IL7R	0.334191	3.67301	0.00169546	0.495261	0.122236
RBM8A	0.333504	7.14902	1.73273e-11	1.72187	1.29499
TSTD1	0.332801	6.76367	2.37446e-10	0.59803	0.157755
ENC1	0.332355	7.52415	1.17316e-12	0.561122	0.208854
ATF7IP	0.331973	7.69175	3.35859e-13	1.01732	0.613446
PRPF38B	0.331899	6.04831	2.08308e-08	1.78507	1.43917
NOP53	0.331041	9.34133	3.55814e-19	1.55757	1.23447
INTS6	0.330797	6.17585	9.77226e-09	1.35103	1.05533
RAB27A	0.330673	7.38121	3.31205e-12	0.55345	0.144232
ANP32E	0.329902	7.32567	4.90381e-12	0.952132	0.542029
SNTB2	0.329086	7.24922	8.48939e-12	0.469412	0.0565599
ODF2L	0.328413	7.26354	7.68626e-12	0.655143	0.284057
DYNLL1	0.327729	5.41158	7.36896e-07	2.23509	1.8201
DTHD1	0.327133	6.02524	2.37806e-08	0.38774	0.00881479
SMARCA2	0.326908	8.60547	2.27704e-16	1.08008	0.708656
TGFBR3	0.326509	6.88242	1.07693e-10	0.374996	0.0126962
PIM1	0.326216	6.19488	8.7163e-09	0.671686	0.2365
ARID1B	0.325705	7.41676	2.56598e-12	1.08297	0.725639
RPL13A	0.325666	7.94002	5.00432e-14	3.98043	3.77161
MAZ	0.323962	7.32003	5.09744e-12	0.724044	0.310085
CYTH1	0.323424	6.2041	8.24698e-09	1.06169	0.626749
ANKRD12	0.323226	7.05533	3.3262e-11	1.52489	1.14837
ANKRD13D	0.323007	6.25558	6.01384e-09	0.724517	0.33833
KLHDC4	0.322965	6.65861	4.71097e-10	0.601171	0.165936
GOLGA8B	0.322943	6.50701	1.24335e-09	0.498783	0.0905177
GTF3C1	0.320559	6.02038	2.44685e-08	0.606567	0.197176
AAK1	0.31989	6.60334	6.72296e-10	1.3354	0.927724
RPS6	0.318576	6.67344	4.27378e-10	4.06513	3.75515
STK39	0.317966	7.26596	7.55802e-12	0.433986	0.0408188
PPP2R5A	0.317468	7.49393	1.46743e-12	0.632918	0.223149
TAP1	0.316745	9.21701	1.09068e-18	0.588453	0.180367
MVD	0.316248	6.79768	1.89054e-10	0.532378	0.150601
CAPN2	0.315428	5.88614	5.34648e-08	0.655847	0.219909
DGKD	0.315355	6.65041	4.95829e-10	0.566699	0.182849
HIPK1	0.315268	8.75785	6.2297e-17	0.827476	0.463112
TERF1	0.314935	6.29535	4.7068e-09	0.738731	0.337061
PLCL2	0.314726	7.72945	2.52756e-13	0.626767	0.323293
PAIP2	0.314627	6.97724	5.65251e-11	1.24975	0.822057
GALNT3	0.313528	7.0286	3.98463e-11	0.403233	0.0338167
PPM1K	0.313471	7.76455	1.93411e-13	0.73904	0.458504
MBNL1	0.313116	7.7172	2.77229e-13	1.76108	1.47372
JUNB	0.312529	4.31965	0.000135117	2.56456	2.32196
HELZ	0.312457	7.8801	7.96163e-14	0.973378	0.633281
H2AFX	0.311963	6.70271	3.53447e-10	0.722557	0.418025
ORAI1	0.3113	6.88054	1.09019e-10	0.575417	0.236253
TNIK	0.310773	7.3643	3.73923e-12	0.4504	0.0676635
CENPC	0.310232	6.59644	7.0305e-10	0.764816	0.382622
TAF7	0.309372	6.32175	4.00129e-09	1.19111	0.805081
MT-ND4	0.309324	5.69941	1.55134e-07	5.1973	4.97519
PSIP1	0.309215	6.09942	1.5418e-08	0.836803	0.417793
GUK1	0.308751	5.90051	4.9263e-08	1.55929	1.11552
TRA2A	0.308586	6.65525	4.81099e-10	1.21097	0.845488
BRD7	0.308377	5.74492	1.19737e-07	0.972686	0.555074
MYOM2	0.308152	4.38692	0.000101405	0.356534	0.0470519
SIGIRR	0.307843	6.64394	5.16706e-10	0.627078	0.241858
SNRPB	0.307565	8.448	8.42182e-16	1.42865	1.05542
FAM107B	0.307492	4.75672	1.9131e-05	1.34166	0.771039
LRRFIP1	0.307201	4.54672	5.02521e-05	2.01081	1.54483
HMGB2	0.306721	6.48401	1.44118e-09	1.04688	0.693692
PPP1R16B	0.306691	7.02642	4.0392e-11	0.398378	0.0195804
BCL2L11	0.306507	5.57355	3.09352e-07	0.674365	0.308556
HNRNPA2B1	0.306485	5.87747	5.61845e-08	3.20723	2.92902
DNAJA1	0.306052	4.6068	3.84095e-05	2.89036	2.57377
HSPE1	0.305226	4.3379	0.000124893	1.83144	1.50277
HDGF	0.305216	6.80966	1.74461e-10	0.850886	0.473237
JMJD6	0.30439	6.15573	1.10186e-08	1.11465	0.730094
MRPL1	0.30404	6.75546	2.51065e-10	0.612041	0.217427
MSL2	0.302874	6.93426	7.58423e-11	0.63482	0.259526
OGA	0.302007	7.3692	3.62061e-12	0.874568	0.535437
LMO4	0.301887	5.80704	8.46042e-08	1.09621	0.790311
CCDC186	0.301809	6.71232	3.32163e-10	0.763651	0.368647
YPEL1	0.301118	6.19544	8.69248e-09	0.43485	0.0612676
LINC01871	0.300924	6.01198	2.57325e-08	0.295691	0.00603125
SMAD7	0.300032	6.70048	3.58564e-10	0.663155	0.336153
TNRC6B	0.299722	7.05438	3.34543e-11	1.18422	0.9022
EEF1A1	0.299316	5.81666	8.00491e-08	5.27527	4.98973
EBP	0.297877	7.03992	3.68904e-11	0.546509	0.154918
CDKN2D	0.297534	7.01695	4.31816e-11	0.500057	0.0993866
RPL37A	0.296889	5.48588	4.98425e-07	3.65821	3.37041
ESYT2	0.295885	6.67098	4.34199e-10	0.679215	0.267988
PTPRA	0.295858	6.10556	1.48832e-08	0.821076	0.428256
HINT1	0.295349	6.05355	2.01953e-08	1.59927	1.16976
SLCO3A1	0.295343	6.63664	5.42455e-10	0.509563	0.146705
SF1	0.293675	7.36007	3.84681e-12	1.56684	1.28576
YWHAQ	0.29349	6.98844	5.23993e-11	1.28954	0.836031
RAB29	0.292669	5.78741	9.47081e-08	0.749264	0.422906
TMEM120B	0.292414	6.86516	1.21082e-10	0.49609	0.0845862
APBA2	0.291761	6.29157	4.81481e-09	0.431652	0.069736
MT-ND3	0.291433	4.06691	0.000382055	5.03823	4.84373
LINC00861	0.291183	5.35473	9.88367e-07	0.283687	0.00697015
AC058791.1	0.291049	5.04181	4.87964e-06	0.741482	0.38363
KLRC2	0.290807	5.43607	6.48194e-07	0.337415	0.00848198
HMOX2	0.290498	6.33754	3.62714e-09	0.596458	0.21692
ITGB7	0.290231	6.7193	3.17214e-10	0.430919	0.0516274
CASP3	0.289906	5.28175	1.44587e-06	0.741251	0.367711
HNRNPAB	0.288959	5.27446	1.50183e-06	1.64947	1.31643
PDE4A	0.288217	5.57303	3.10075e-07	0.74092	0.344928
RASGRP1	0.288172	7.12647	2.03292e-11	0.341107	0.0243088
MXD4	0.287666	4.77261	1.78015e-05	1.17317	0.886684
ISG15	0.28705	4.67133	2.84781e-05	1.0433	0.649982
BPGM	0.286837	5.41896	7.10232e-07	0.505737	0.109589
GBP5	0.28668	7.32402	4.95362e-12	0.450473	0.0754142
FOXP1	0.285995	6.42845	2.06419e-09	0.736959	0.42341
UBTF	0.285701	6.41737	2.19948e-09	0.682598	0.348928
HNRNPL	0.285461	6.61576	6.20939e-10	0.826028	0.486364
TMEM71	0.284998	6.44813	1.82095e-09	0.418845	0.0647888
APMAP	0.284687	4.37872	0.0001052	1.15586	0.883701
SRRM1	0.284319	5.44234	6.27676e-07	1.95989	1.66686
SAP18	0.284219	6.13964	1.21569e-08	1.67474	1.3341
SRPK2	0.284033	5.99555	2.83251e-08	0.689584	0.290692
PDCL3	0.283783	6.68985	3.84537e-10	0.658164	0.273566
PSME2	0.283389	5.34402	1.04673e-06	1.23613	0.848342
LBR	0.283374	6.92767	7.93014e-11	0.920447	0.566908
EDF1	0.28257	6.54424	9.7919e-10	1.56209	1.24874
SLTM	0.282499	5.90403	4.83265e-08	1.3917	1.03814
AMD1	0.28164	6.59492	7.09049e-10	1.41577	1.12638
AKR1C3	0.281185	6.05369	2.01927e-08	0.369467	0.0193064
SMC4	0.281154	6.86995	1.172e-10	0.548697	0.336231
RHOH	0.280792	6.16983	1.01198e-08	0.582454	0.242449
RACK1	0.28053	5.33555	1.0934e-06	3.21165	2.88253
CD226	0.280495	5.64966	2.04368e-07	0.538125	0.177536
SATB1	0.280184	5.75165	1.15641e-07	0.654325	0.29807
ARNTL	0.28011	6.21749	7.60352e-09	0.509575	0.168273
CDK2AP2	0.279952	6.65202	4.90908e-10	0.695295	0.326538
RABGAP1L	0.279898	6.07648	1.76297e-08	0.702312	0.424512
ZNF292	0.278982	6.75272	2.55602e-10	0.839387	0.61562
YPEL3	0.278402	5.70858	1.47617e-07	0.914705	0.593548
PPIA	0.278333	6.52417	1.1129e-09	2.44096	2.145
SCML4	0.278318	6.57257	8.18332e-10	0.349074	0.0142293
MPHOSPH8	0.278248	7.54364	1.01396e-12	0.974947	0.671204
MYO1G	0.27771	5.50482	4.49721e-07	0.549918	0.200381
TCF25	0.277053	6.04385	2.13674e-08	1.68371	1.38718
OXNAD1	0.276899	5.89718	5.01585e-08	0.386929	0.065095
CEBPZ	0.276616	5.43321	6.57834e-07	0.95431	0.596786
TOMM7	0.275426	6.94608	6.98938e-11	1.90033	1.59321
PNISR	0.274461	4.69099	2.6032e-05	1.65528	1.36938
ZBTB44	0.274135	6.37638	2.85708e-09	0.551744	0.260315
SKP1	0.273686	6.77701	2.1715e-10	2.13721	1.74372
IFRD1	0.272588	4.19141	0.000229465	1.57371	1.29949
KIR2DL4	0.271717	5.41409	7.28005e-07	0.327799	0.00709379
STIM2	0.271689	6.85313	1.31208e-10	0.606655	0.303813
RASGRP2	0.270777	5.97915	3.12592e-08	0.444223	0.125067
CCDC85B	0.270606	5.92819	4.20636e-08	0.979018	0.684652
TMEM181	0.270392	6.06524	1.88362e-08	0.5094	0.161501
OCIAD2	0.269476	6.82901	1.5423e-10	0.385268	0.050445
PILRB	0.268841	6.36276	3.11202e-09	0.490624	0.168702
AXIN1	0.268767	6.7808	2.11724e-10	0.435835	0.100944
CCNT1	0.268613	6.00727	2.64317e-08	0.683642	0.348765
CAST	0.268353	4.67502	2.80417e-05	1.76007	1.40518
KLRG1	0.26794	5.91779	4.46804e-08	0.260708	0.0185604
SAMD9	0.267919	6.69185	3.79868e-10	0.823512	0.473261
IL27RA	0.267361	6.59618	7.0366e-10	0.465207	0.102528
LAX1	0.267272	6.96331	6.20966e-11	0.255627	0.0132017
SERBP1	0.26715	5.87274	5.7729e-08	2.11116	1.79123
PTGDR	0.266573	5.6542	1.99442e-07	0.342943	0.00764297
TAPBP	0.266504	6.10691	1.47802e-08	1.21059	0.871319
PSTPIP1	0.266451	6.34958	3.37476e-09	0.41303	0.0885485
HNRNPA3	0.265871	5.69472	1.59027e-07	2.14064	1.81622
TBCC	0.264865	6.27196	5.43547e-09	0.48958	0.166967
NOL4L	0.264214	7.46125	1.862e-12	0.441912	0.125065
PSMB8	0.263594	5.70994	1.46637e-07	0.931327	0.574936
PRKCB	0.263235	5.68984	1.63296e-07	0.716567	0.435387
OGT	0.262825	7.09294	2.57045e-11	0.791522	0.546776
GTPBP1	0.262475	6.15917	1.07907e-08	0.502769	0.179261
RPL31	0.262447	7.06718	3.06676e-11	2.09519	1.87778
MIDN	0.262376	4.84326	1.28229e-05	1.3042	0.971716
PPP2R2B	0.261926	6.32025	4.03697e-09	0.341424	0.0115798
ATM	0.261888	4.47527	6.93618e-05	1.38925	1.16854
RFTN1	0.261476	6.81263	1.71223e-10	0.47843	0.131775
PRR5L	0.261432	6.3233	3.96797e-09	0.296969	0.0234165
C9orf16	0.261421	5.46513	5.55741e-07	1.11396	0.753024
SACM1L	0.261409	5.41421	7.27949e-07	0.588936	0.316845
TOX	0.260971	6.515	1.18197e-09	0.329106	0.0103047
ATG2A	0.26093	6.041	2.17152e-08	0.496717	0.154154
SEMA4D	0.260644	4.45693	7.49742e-05	0.952024	0.68576
MACF1	0.260562	6.54523	9.73542e-10	1.63757	1.37945
AKAP9	0.26035	6.2578	5.93834e-09	1.28544	1.0313
RPL36	0.260328	5.46337	5.60571e-07	3.4008	3.09172
CRTAM	0.260258	5.59748	2.71883e-07	0.343724	0.034615
YTHDC1	0.26008	7.36021	3.84681e-12	1.29428	0.940324
AKAP17A	0.25929	6.06408	1.89581e-08	0.843829	0.536891
RPL38	0.259231	6.34353	3.4975e-09	2.59298	2.35461
APRT	0.259147	5.85524	6.40095e-08	1.17272	0.903938
MKNK2	0.258454	6.20741	8.08144e-09	0.84238	0.523833
LRBA	0.258272	7.26672	7.52399e-12	0.394394	0.168929
SRSF11	0.257547	7.24686	8.61984e-12	1.46361	1.195
IL21R	0.257435	6.39239	2.58217e-09	0.37328	0.0365753
ZEB2	0.257392	3.41974	0.00409046	2.14329	1.80084
NXT1	0.257136	6.05319	2.0225e-08	0.650574	0.305886
PTP4A1	0.256884	4.71676	2.30489e-05	1.17865	0.821974
NR3C1	0.256478	6.08008	1.72516e-08	1.12683	0.805807
IFI16	0.256441	3.76658	0.00120781	1.49617	1.33358
TARSL2	0.256139	7.60365	6.47111e-13	0.551854	0.217787
CPD	0.255532	6.89483	9.90813e-11	0.605215	0.287217
CLEC2D	0.255143	6.73981	2.773e-10	0.469509	0.157111
CREBRF	0.254588	5.96629	3.37248e-08	0.929582	0.640738
THUMPD1	0.254518	6.18556	9.22569e-09	0.792823	0.495777
TNFSF14	0.254514	5.33987	1.06898e-06	0.504572	0.142574
MXRA7	0.254505	5.89217	5.16262e-08	0.472413	0.175642
UPP1	0.253711	4.64515	3.21129e-05	1.13222	0.734774
CREBZF	0.25369	5.67962	1.72771e-07	0.655256	0.381026
CHD3	0.253343	5.59404	2.76783e-07	0.609951	0.271519
PDCD7	0.252945	6.08586	1.66788e-08	0.681204	0.37702
SNRPD2	0.25273	8.01263	2.82407e-14	1.10177	0.731691
CSNK1G2	0.25234	6.22383	7.30793e-09	0.780643	0.482473
RPL4	0.252233	6.21466	7.73529e-09	2.39738	2.18388
CIB1	0.251974	5.60261	2.64663e-07	1.1505	0.792426
EPC1	0.251639	5.37395	8.97348e-07	1.34843	1.03586
TIPARP	0.250865	5.09449	3.74998e-06	1.25138	0.803528
RPL35	0.250822	5.4403	6.34164e-07	3.23369	2.97875
FGFR1OP2	0.250777	5.52136	4.11237e-07	1.05921	0.746987
RBL2	0.250713	7.1516	1.70225e-11	0.590005	0.302885
ST3GAL5	0.250477	5.47217	5.35455e-07	0.591326	0.24768
PRSS23	0.249789	5.23451	1.84705e-06	0.337382	0.010031
MAP2K2	0.249721	6.10048	1.53281e-08	0.890831	0.589711
RPL12	0.24905	4.42932	8.43672e-05	3.72663	3.48303
BIRC3	0.248991	3.72762	0.00139229	0.733558	0.471561
KDM5A	0.24829	6.57263	8.18332e-10	0.966244	0.701143
LAT	0.248139	5.8389	7.03145e-08	0.37934	0.0645541
PRR7	0.247627	6.44033	1.91374e-09	0.377662	0.046108
SP100	0.24693	6.85192	1.32198e-10	1.48398	1.25898
GMCL1	0.246278	7.62982	5.32889e-13	0.432885	0.139619
FXYD5	0.246176	4.43623	8.19001e-05	1.27203	0.992741
PRKACB	0.245824	5.5956	2.74664e-07	0.736802	0.409848
IVNS1ABP	0.245781	4.42639	8.54409e-05	1.21883	0.911589
SCAF11	0.24573	5.60739	2.57976e-07	1.7319	1.49036
CPT1A	0.24529	5.4037	7.67145e-07	0.450651	0.128483
PRMT9	0.24522	6.56195	8.75124e-10	0.558967	0.281402
SOD1	0.244839	5.57436	3.08128e-07	1.36086	1.02178
RPL22	0.244722	5.35489	9.88095e-07	2.94189	2.67001
PARP15	0.244614	6.41946	2.17315e-09	0.370382	0.0730041
RPS8	0.244313	4.35923	0.000114375	4.10008	3.89968
ZBTB10	0.243761	5.2851	1.42137e-06	0.547349	0.287683
KIF2A	0.243584	6.67526	4.22493e-10	0.774705	0.443726
ARHGAP30	0.243035	5.51103	4.3527e-07	0.754216	0.502175
ACTG1	0.242954	4.17325	0.000247241	3.4615	3.1687
LATS2	0.242926	5.70613	1.49448e-07	0.503201	0.167544
HSPA8	0.242265	3.78621	0.00112503	3.1517	2.9035
CHCHD2	0.242182	5.56808	3.18596e-07	1.9317	1.60494
SUPV3L1	0.241856	5.93534	4.0388e-08	0.4444	0.143535
TTC38	0.24148	5.32655	1.14619e-06	0.421934	0.107443
FCRL6	0.240917	5.76805	1.05507e-07	0.277145	0.00859136
CARD16	0.240835	4.56767	4.56851e-05	0.682909	0.373704
SNU13	0.240211	5.57454	3.08004e-07	1.13447	0.817846
PPP1R2	0.239799	4.91367	9.12996e-06	1.12573	0.832064
FAM117A	0.239789	5.91103	4.64834e-08	0.303333	0.0534184
AKAP5	0.239566	5.68314	1.69482e-07	0.325501	0.0246049
ATP5IF1	0.239533	4.95862	7.35103e-06	1.06187	0.778993
HNRNPDL	0.239369	4.44501	7.89288e-05	2.29405	2.06881
DDX46	0.239126	5.46473	5.56629e-07	1.16856	0.918272
CHD4	0.239048	4.75185	1.95782e-05	1.23789	0.907515
PITHD1	0.238648	5.95962	3.50274e-08	0.768463	0.445822
AC026979.2	0.238645	5.30743	1.26471e-06	0.452189	0.119132
TRAF5	0.238218	5.04116	4.8935e-06	0.500992	0.198363
MOB3A	0.23792	5.81564	8.04823e-08	0.557004	0.23123
STK10	0.237657	5.30974	1.24947e-06	0.797796	0.478955
ZFYVE28	0.237356	6.03206	2.28481e-08	0.327684	0.0471954
SCX	0.236898	4.39394	9.84606e-05	0.26959	0.0143171
IK	0.236712	5.58097	2.97417e-07	1.13445	0.816567
NACA	0.235956	4.67142	2.84781e-05	3.33709	3.08366
KDM2A	0.235907	7.12925	1.99435e-11	0.841105	0.554594
EZH2	0.235886	5.28477	1.42308e-06	0.564758	0.269896
RNF139	0.235848	5.95907	3.51189e-08	0.616948	0.308591
NCALD	0.235493	6.24248	6.51868e-09	0.303802	0.00941601
MYL12B	0.234475	4.72125	2.25925e-05	1.86284	1.53258
CUTA	0.233416	5.79596	9.02592e-08	0.876725	0.586022
ZBP1	0.233351	6.27184	5.43547e-09	0.2576	0.0266054
AGO2	0.23316	6.97412	5.76939e-11	0.705956	0.385584
FNBP4	0.232859	6.39238	2.58217e-09	1.12192	0.894403
KMT2A	0.232398	6.35067	3.35549e-09	0.89222	0.597355
FBL	0.231439	6.32518	3.92633e-09	0.751718	0.479954
FGD3	0.231169	5.69117	1.62252e-07	0.421419	0.1425
TC2N	0.231102	5.26339	1.59234e-06	0.304839	0.00812763
PDGFD	0.23102	5.93579	4.03056e-08	0.288432	0.00700355
RPL8	0.230854	4.47471	6.94777e-05	3.57037	3.30835
HELB	0.230585	6.11257	1.42761e-08	0.391351	0.124363
RPL9	0.230071	5.52506	4.02924e-07	3.67001	3.504
LAIR2	0.229822	5.88282	5.44743e-08	0.258459	0.00750709
CXXC5	0.228751	5.31173	1.23671e-06	0.56586	0.255089
SPSB3	0.228163	6.75005	2.60105e-10	0.59784	0.325128
PRMT2	0.227074	3.7576	0.00124809	1.32712	1.05762
LFNG	0.226817	5.44906	6.05255e-07	0.492422	0.157378
CASP4	0.22677	5.12487	3.22697e-06	0.788277	0.476191
GLIPR2	0.226297	5.36854	9.2069e-07	0.628243	0.254783
PTGER2	0.226273	5.43512	6.51248e-07	0.380303	0.0675318
HERPUD2	0.226259	5.66627	1.86401e-07	0.515181	0.215751
DNMT1	0.226243	5.52039	4.12973e-07	0.784356	0.496532
CCDC12	0.226176	5.32191	1.17228e-06	0.761268	0.499159
LTB	0.226123	4.48804	6.55223e-05	0.367003	0.0902031
ABRACL	0.226096	5.54453	3.63395e-07	0.632588	0.332745
FCMR	0.225771	5.90075	4.92269e-08	0.322128	0.0556204
ZNF644	0.225187	5.21229	2.07521e-06	1.00059	0.767046
2020-09-11	0.224849	5.56982	3.15637e-07	0.570343	0.268166
HNRNPH1	0.224598	5.40684	7.54755e-07	1.56504	1.33388
SPTY2D1	0.224482	6.59084	7.27513e-10	0.963901	0.634542
GTF3A	0.224353	6.14955	1.14391e-08	1.16493	0.873751
POLR2K	0.224182	5.47658	5.23311e-07	0.667752	0.403439
XRN1	0.224124	6.35767	3.21155e-09	0.832262	0.563672
DDX39B	0.223151	6.32351	3.9658e-09	1.03269	0.815671
TPSAB1	0.222553	1.57533	0.366483	0.0432272	0.0107917
SPTBN1	0.222166	5.41818	7.12894e-07	0.448196	0.13633
ATP5MG	0.222067	6.18729	9.13219e-09	1.834	1.52878
BDP1	0.221817	6.13195	1.27496e-08	0.987534	0.792173
ANKRD44	0.221654	4.24629	0.000183775	0.99157	0.868272
DDHD1	0.221519	4.78079	1.71453e-05	0.596728	0.294957
MZT2B	0.219997	4.80904	1.50649e-05	1.20936	0.926884
CHST2	0.219879	5.38211	8.59202e-07	0.313171	0.042057
OFD1	0.219164	4.77663	1.74765e-05	0.833718	0.566658
RAD21	0.218898	6.58219	7.69802e-10	1.0248	0.778517
PRKAR2A	0.218751	4.87615	1.09364e-05	0.773577	0.460995
MDFIC	0.21833	4.79672	1.5962e-05	0.392561	0.114875
N4BP2L2	0.218307	5.12036	3.29735e-06	1.50258	1.32096
NOP56	0.217367	4.24093	0.000187968	1.13326	0.83307
LPIN1	0.217349	5.32547	1.15163e-06	0.521492	0.206279
ZNF394	0.217257	5.69794	1.56263e-07	0.569091	0.292447
TIGIT	0.216455	5.85027	6.58581e-08	0.255222	0.00761169
PDZD8	0.216427	7.25527	8.13557e-12	0.608536	0.368419
LINC00623	0.216296	5.37319	9.00061e-07	0.448111	0.178005
RPS4Y1	0.216278	3.59346	0.00225295	0.790218	0.537575
CIRBP	0.215956	4.99343	6.20662e-06	1.87183	1.66735
NUP210	0.215202	6.55887	8.91629e-10	0.275336	0.074417
RRAS2	0.215171	5.62887	2.28884e-07	0.324081	0.0182467
SOS2	0.21448	5.32499	1.15398e-06	0.657909	0.363831
GBP4	0.214477	7.66432	4.12484e-13	0.407391	0.205209
TXLNG	0.214289	5.16252	2.66817e-06	0.509377	0.224913
SETD2	0.213132	5.24963	1.71183e-06	0.952014	0.714377
CD8A	0.212699	4.97764	6.70525e-06	0.274542	0.0079187
TUBB4B	0.212676	3.74968	0.00128518	1.89824	1.59024
PHLDB2	0.212619	7.06	3.22288e-11	0.245351	0.00944894
SSX2IP	0.212536	5.80825	8.4058e-08	0.314868	0.064813
CACYBP	0.212507	4.30814	0.000141824	1.15333	0.928677
KLF12	0.212337	5.40077	7.79287e-07	0.336664	0.073691
RBM33	0.212261	6.61783	6.13402e-10	0.695213	0.434227
LYST	0.212218	4.92187	8.77437e-06	0.804325	0.586494
F2R	0.211939	5.42256	6.96508e-07	0.312504	0.0252477
UXT	0.211742	5.70771	1.48266e-07	0.968493	0.686318
IL18RAP	0.211705	5.3815	8.616e-07	0.27976	0.0121242
ADD1	0.211575	5.20951	2.10413e-06	0.853604	0.582662
FAM133B	0.211416	3.34258	0.00525808	1.78214	1.59378
MT-ND5	0.210963	4.18424	0.000236512	3.90009	3.68986
GPR174	0.210941	5.1535	2.79501e-06	0.253258	0.0082811
KPNA2	0.210882	4.94353	7.91791e-06	0.798937	0.507507
TPSB2	0.210742	8.00357	3.02777e-14	0.0482065	0.00829163
TTC39C	0.210686	5.20857	2.1135e-06	0.35814	0.098649
SIRT7	0.210612	5.3281	1.13714e-06	0.536386	0.283819
MPHOSPH9	0.210288	6.18391	9.30771e-09	0.328181	0.192659
FAM43A	0.210274	5.17765	2.46787e-06	0.319708	0.0564187
EIF3F	0.210056	6.89875	9.67638e-11	1.33285	1.12694
CYLD	0.21004	5.90675	4.75695e-08	1.06803	0.8283
COMMD6	0.209999	6.08458	1.68003e-08	1.30625	1.0765
IL18R1	0.209952	5.24147	1.78084e-06	0.301884	0.0487396
NCOR1	0.20969	5.8972	5.01585e-08	1.09643	0.825837
CFL1	0.209679	4.07296	0.0003729	3.10737	2.86973
LYAR	0.209629	5.16957	2.57527e-06	0.538927	0.277284
DCTN3	0.209514	5.09522	3.73859e-06	0.675482	0.381632
GATAD2A	0.209236	5.08827	3.87145e-06	0.71321	0.416526
SS18L2	0.209227	5.55095	3.50754e-07	0.527224	0.274054
AP005482.1	0.209022	7.25994	7.86885e-12	0.231557	0.00716587
ANKRD28	0.20885	4.4025	9.47861e-05	0.480078	0.284765
H3F3A	0.208681	4.36437	0.000111769	3.1642	2.94061
EEF1B2	0.208652	3.70923	0.0014883	2.75852	2.64316
NLRC3	0.208547	5.42934	6.71831e-07	0.256919	0.00782821
TPST2	0.208477	4.91812	8.93924e-06	0.547625	0.271095
CARHSP1	0.208028	5.58968	2.83448e-07	0.482625	0.188665
TTC14	0.207868	5.45535	5.84591e-07	0.77147	0.568938
PTPN12	0.20765	3.34221	0.00526279	1.03382	0.691069
BORCS5	0.207497	5.05213	4.63887e-06	0.51139	0.19904
FAM89B	0.207327	5.63007	2.27766e-07	0.520973	0.306877
HEG1	0.206965	6.02523	2.37806e-08	0.216884	0.0667419
CRBN	0.2068	6.34306	3.50511e-09	0.621895	0.347771
SINHCAF	0.206626	4.95957	7.3194e-06	0.563347	0.307038
NFATC2	0.206423	4.45899	7.43787e-05	0.595202	0.361825
FAM214A	0.206263	6.89977	9.61661e-11	0.417558	0.180675
PPP1R12A	0.205953	5.04832	4.72168e-06	1.22491	0.969882
JADE1	0.205457	6.56287	8.7107e-10	0.422623	0.153297
SC5D	0.205036	4.96079	7.2814e-06	0.437597	0.187827
IRF2BPL	0.204825	5.02454	5.30406e-06	0.48765	0.235157
CSNK1D	0.204764	3.94166	0.000623701	1.18099	0.917025
BTG2	0.204748	2.36289	0.0800074	1.50913	1.47068
AC243960.1	0.204613	4.82407	1.4026e-05	0.451263	0.198613
MRPS6	0.204467	6.12479	1.32737e-08	0.866848	0.549248
AGTPBP1	0.204069	5.14978	2.84772e-06	0.513903	0.272381
SERTAD1	0.20376	3.65131	0.00183434	1.42303	1.22306
HSPA5	0.203149	3.31218	0.00578433	2.62992	2.32659
HIST1H4C	0.202928	3.66792	0.00172697	1.08823	0.882152
ARIH2	0.202847	4.58456	4.23934e-05	0.770974	0.52777
LLGL2	0.202481	4.97925	6.65703e-06	0.325723	0.070653
RNF138	0.202306	4.99874	6.04503e-06	0.484946	0.216071
TNRC6C	0.201946	5.58177	2.96244e-07	0.323076	0.0945329
RNF126	0.201683	5.5473	3.57915e-07	0.462479	0.206006
NCR1	0.201503	5.48143	5.10467e-07	0.278279	0.0114199
RBMX	0.201059	3.93032	0.00065011	1.55984	1.36518
POLE3	0.200774	4.79525	1.60547e-05	0.715428	0.419983
RGS3	0.200467	5.62992	2.27812e-07	0.25885	0.0328891
RNF166	0.200421	4.56481	4.62883e-05	0.688644	0.448418
WDR47	0.19998	4.802	1.55553e-05	0.485746	0.198712
CKAP2	0.199824	4.58359	4.25707e-05	0.533731	0.247731
PBXIP1	0.199693	5.09955	3.65816e-06	0.479144	0.198015
PHF20	0.199353	4.17403	0.000246619	1.11717	0.825962
ITGA1	0.199191	4.46352	7.30314e-05	0.225156	0.00995203
RARA	0.198753	5.05231	4.63699e-06	0.472774	0.175181
IDS	0.198436	4.66536	2.92152e-05	1.26488	1.01611
KIF21A	0.198101	5.39406	8.07958e-07	0.280794	0.0143115
EIF1AX	0.197619	3.6817	0.00164304	1.50128	1.25932
LSM14A	0.197602	5.1504	2.83986e-06	0.820254	0.564798
DEDD2	0.197515	4.67682	2.78255e-05	0.547454	0.284747
TNFAIP3	0.197453	1.79583	0.253943	2.3521	2.04947
ELOB	0.197384	3.86713	0.000829743	1.40456	1.09458
FASLG	0.197315	6.16492	1.04221e-08	0.204424	0.0045488
RSBN1	0.196841	5.12486	3.22697e-06	0.613507	0.324323
ELF2	0.196836	5.47797	5.19874e-07	0.666069	0.499573
DENND2D	0.19658	4.75443	1.93395e-05	0.370632	0.100658
CDC42EP3	0.196068	3.9382	0.000631201	0.680269	0.399525
SNHG7	0.195982	4.55848	4.76587e-05	0.667779	0.432458
RPL7	0.195654	4.08675	0.000352633	2.82004	2.66702
HAUS3	0.19553	6.29624	4.68347e-09	0.423283	0.198764
PLCB1	0.195348	4.95707	7.40178e-06	0.271999	0.0246881
NRBP1	0.195155	5.15405	2.78836e-06	0.737955	0.467748
RBBP7	0.194685	4.76499	1.84393e-05	0.727315	0.502004
H3F3B	0.194234	3.43474	0.00388545	4.17858	3.94922
LPGAT1	0.19402	5.03661	5.00563e-06	0.61355	0.386961
NFIL3	0.193946	3.77986	0.00115095	1.13603	0.847975
BCR	0.193646	5.13802	3.02113e-06	0.275169	0.0510534
HES6	0.193621	4.43185	8.34649e-05	0.416219	0.18532
LPCAT1	0.193512	3.75647	0.00125275	0.753343	0.477178
URI1	0.193172	5.14696	2.88748e-06	0.654406	0.42771
TUBA1A	0.192785	4.04633	0.000413885	1.01198	0.740583
RTF1	0.19271	4.19985	0.00022176	0.937716	0.687897
EOMES	0.192593	5.76854	1.05278e-07	0.234901	0.00613796
SIK3	0.191926	4.75823	1.90087e-05	0.645935	0.392227
KANSL2	0.191815	4.8291	1.37033e-05	0.433306	0.182971
TOP2B	0.19129	4.91702	8.98491e-06	0.778122	0.522245
UHMK1	0.191219	4.72838	2.18249e-05	0.762285	0.540664
RHOC	0.191174	4.26548	0.000169581	0.761509	0.469962
MECP2	0.190847	5.75959	1.10548e-07	0.821256	0.608366
PRRC2C	0.190178	4.4375	8.16124e-05	2.2128	1.96693
MAGOH	0.190161	4.57734	4.3797e-05	0.792537	0.543271
ERO1B	0.189913	4.20779	0.000214777	0.619615	0.383537
RPS9	0.189716	4.13563	0.000288557	3.7248	3.57743
NPAT	0.189044	6.08733	1.65514e-08	0.372378	0.215689
CCNDBP1	0.188754	4.90671	9.44451e-06	0.553535	0.339389
WBP11	0.188647	4.69007	2.61222e-05	0.847533	0.599325
ATP11B	0.188441	5.03429	5.06089e-06	0.580212	0.315742
SLC16A7	0.18828	7.1297	1.99004e-11	0.279362	0.0383391
KIR2DL1	0.188244	5.69065	1.62637e-07	0.252973	0.00445405
SIRT2	0.188214	4.35027	0.00011854	0.653827	0.358368
GMFG	0.187695	3.68812	0.00160392	1.18369	0.96008
SERF2	0.187477	3.45265	0.00366069	2.93735	2.6484
HBP1	0.187173	5.78052	9.85292e-08	0.770065	0.540086
AGPAT4	0.187115	4.88601	1.04419e-05	0.392413	0.143908
HNRNPM	0.186875	4.8339	1.34126e-05	1.71962	1.48857
HNRNPA0	0.185821	4.40325	9.45049e-05	1.17613	0.892505
AOAH	0.185819	3.21863	0.0078022	1.01526	0.783276
FBXW7	0.185786	4.59254	4.09062e-05	0.683917	0.465434
GCC2	0.185642	4.6377	3.32412e-05	1.07704	0.927063
SMC5	0.184986	4.36676	0.000110759	0.776349	0.592738
RASA3	0.184969	4.22932	0.000196966	0.600975	0.356584
OSBPL5	0.184543	4.7061	2.42123e-05	0.243084	0.0183072
MIB2	0.184442	4.96024	7.298e-06	0.411623	0.166797
NOP58	0.184361	4.17477	0.000245925	0.794272	0.583034
PTP4A2	0.184196	4.88115	1.06741e-05	1.4054	1.21928
PPP3CA	0.184142	5.36924	9.18286e-07	0.826145	0.609971
MLLT3	0.184074	5.4935	4.78286e-07	0.245251	0.0189372
BUD31	0.183693	4.57796	4.36876e-05	0.858503	0.594713
GPS2	0.183269	4.38981	0.000100161	0.602837	0.347106
PCID2	0.183208	4.83051	1.36216e-05	0.387867	0.166025
H2AFJ	0.182837	3.92832	0.000654759	0.811873	0.533607
HECA	0.182809	4.90597	9.47516e-06	0.856405	0.623553
TSPAN32	0.182157	5.14152	2.96889e-06	0.26582	0.0369151
CCDC59	0.182141	4.78391	1.69169e-05	0.84142	0.667757
MOB4	0.182093	4.89618	9.94274e-06	0.568243	0.355463
ABCF1	0.182061	4.17741	0.000243299	0.905474	0.638154
CPA3	0.181826	7.90153	6.75805e-14	0.0455437	0.00265766
GCHFR	0.181591	4.81107	1.49366e-05	0.341855	0.116453
SRP14	0.180937	3.75612	0.00125401	2.23804	2.00886
C12orf57	0.180622	3.2193	0.00778895	1.00233	0.837496
TMF1	0.180561	4.19096	0.000229815	1.02906	0.760695
MOB2	0.180477	4.73437	2.12005e-05	0.399049	0.161982
CA5B	0.180258	7.27021	7.34806e-12	0.240038	0.100034
ANXA2R	0.180002	4.84724	1.25956e-05	0.273959	0.0364822
GTPBP8	0.179845	4.93131	8.38488e-06	0.352704	0.132179
HMGN2	0.179809	4.24256	0.000186776	1.5203	1.30781
AKIRIN1	0.179739	5.16075	2.69196e-06	1.09245	0.860346
KCNAB2	0.178871	4.37684	0.000106008	0.402496	0.166951
ERN1	0.178521	3.5726	0.0024243	0.606425	0.399209
TRG-AS1	0.17835	4.91565	9.04294e-06	0.244931	0.0389009
RPS13	0.178213	3.92118	0.000673086	3.49672	3.30594
TSPAN5	0.177739	4.77586	1.75343e-05	0.271945	0.0355816
COQ10A	0.177485	4.89946	9.78359e-06	0.328488	0.11376
GSAP	0.177458	3.36656	0.00486728	0.641734	0.402071
ZNF600	0.177411	4.94134	8.00298e-06	0.272367	0.0632325
COX4I1	0.177396	3.70832	0.00149253	2.40791	2.20281
IGFBP2	0.177377	2.75599	0.0300021	0.351832	0.0243062
CLDND1	0.177302	3.87972	0.000789518	0.63389	0.359428
JAKMIP2	0.177112	7.04322	3.60616e-11	0.192152	0.0148003
BIRC6	0.177068	4.40193	9.49931e-05	0.918626	0.708006
ADAMTS1	0.176834	5.35917	9.66173e-07	0.217901	0.0078453
SNHG9	0.176787	4.82494	1.39776e-05	0.490186	0.333873
SON	0.176779	3.85726	0.000862239	2.31219	2.1526
TRGC2	0.176775	6.71934	3.17214e-10	0.207484	0.00512689
ACSS1	0.176688	4.60212	3.91851e-05	0.350229	0.152656
BTF3	0.176027	4.80974	1.50201e-05	2.33498	2.12238
UQCRH	0.175741	5.62903	2.28828e-07	1.49353	1.24582
ANAPC16	0.175578	4.40378	9.43172e-05	1.03865	0.85014
ATG12	0.175222	5.7028	1.52189e-07	0.798144	0.548746
ZNF791	0.175211	5.07198	4.20624e-06	0.656988	0.428501
TUT4	0.174208	4.39378	9.84865e-05	0.938128	0.775979
SLBP	0.173832	4.18167	0.000239105	0.62245	0.38754
NDUFA12	0.173457	4.01396	0.000470019	0.704698	0.460664
CDC42	0.173199	3.96723	0.000564836	2.31081	2.08719
RICTOR	0.172759	5.5899	2.83275e-07	0.523767	0.357897
RFC1	0.172622	5.60185	2.65649e-07	0.63748	0.440476
TMEM263	0.172494	4.43691	8.17592e-05	0.552643	0.322674
ANXA11	0.172377	4.54924	4.97035e-05	0.858413	0.64885
PXN	0.172131	4.43664	8.17841e-05	0.371413	0.134191
ATP2B4	0.171979	4.21209	0.00021091	0.49297	0.216667
NCOA1	0.171507	4.12932	0.000296198	0.608741	0.40111
SMG1	0.170765	5.34201	1.05712e-06	1.02083	0.826588
SLAMF6	0.170762	8.64021	1.70264e-16	0.180757	0.012723
USP1	0.170663	4.50338	6.11731e-05	0.528795	0.274665
NSUN6	0.17043	6.92963	7.82887e-11	0.405183	0.248392
RNPS1	0.170045	3.93478	0.000639208	1.02553	0.807902
HDAC1	0.169897	4.63696	3.33435e-05	0.461294	0.240806
FUBP1	0.169888	4.27411	0.000163663	0.786948	0.570104
PCNT	0.169546	4.27622	0.000162273	0.476699	0.270062
SLC25A5	0.169448	4.71175	2.35869e-05	1.44072	1.23462
HERC1	0.169432	5.5387	3.74959e-07	0.583317	0.367656
CHIC2	0.169259	4.42472	8.59827e-05	0.484322	0.254778
FOXO1	0.169218	4.40651	9.31804e-05	0.425059	0.205496
CENPF	0.169041	4.35687	0.000115455	0.288963	0.0803743
SH3GLB1	0.168999	3.67134	0.00170529	1.36105	1.09029
RRBP1	0.168489	3.21674	0.00784765	1.4089	1.14459
CBX4	0.168445	3.58983	0.00228207	0.571772	0.371894
C1orf56	0.168085	4.32098	0.000134366	0.482508	0.320912
CD320	0.168039	4.57544	4.41517e-05	0.284294	0.0473095
MYO1F	0.167987	3.5476	0.00264533	1.01193	0.839512
TAX1BP1	0.16764	3.94109	0.000624904	1.49332	1.25751
PFDN5	0.167389	3.32739	0.00551242	2.46287	2.27014
FRYL	0.167356	4.35384	0.000116842	0.615962	0.467327
DNTTIP2	0.167024	4.23212	0.000194613	1.42636	1.18126
DDX27	0.166718	3.94085	0.00062521	0.850024	0.634576
ZDHHC20	0.16648	4.5016	6.16575e-05	0.536206	0.266013
CARD11	0.166406	4.44989	7.73378e-05	0.404052	0.198023
GALNT11	0.166081	4.04594	0.000414396	0.514597	0.265489
SELL	0.165903	3.38042	0.00465837	0.480143	0.23899
RAB27B	0.165888	8.20573	6.05618e-15	0.14385	0.00467523
TAF1D	0.165797	4.75839	1.9003e-05	1.20153	1.00936
BANP	0.165688	4.45797	7.46608e-05	0.479884	0.251934
TNFRSF14	0.16567	3.60231	0.00218565	0.595466	0.36164
CEP85L	0.165462	4.2572	0.000175589	0.441894	0.254564
ANKRD36C	0.165404	4.00845	0.000479314	0.546928	0.333031
ZNF131	0.165301	4.06084	0.000391458	0.623082	0.409841
DMTF1	0.165174	5.18922	2.33167e-06	0.483309	0.290388
EIF1	0.165077	3.97012	0.000558947	4.31826	4.12285
DUSP10	0.164961	4.06012	0.000392513	0.415972	0.181677
KAT6A	0.164916	4.42487	8.59646e-05	0.771209	0.596651
CTDP1	0.164017	4.28878	0.000153851	0.33601	0.1386
ILKAP	0.163917	4.38862	0.000100663	0.45549	0.247226
DYNLL2	0.163714	3.96739	0.00056468	0.696666	0.498881
PACS1	0.163671	4.37553	0.000106601	0.527309	0.304524
B3GNT2	0.163554	5.54338	3.65537e-07	0.553934	0.318633
GSE1	0.163554	4.4902	6.48918e-05	0.336954	0.113568
MZT2A	0.16328	4.19282	0.000228142	0.583703	0.364759
CMC2	0.163223	4.22437	0.0002008	0.555936	0.317871
USP47	0.163196	4.23792	0.000190335	0.677405	0.502302
MS4A2	0.163032	7.4279	2.36693e-12	0.0298845	0.00272129
DR1	0.162849	4.00944	0.000477717	0.672335	0.474769
MNAT1	0.162552	4.34647	0.00012039	0.373909	0.181525
RABAC1	0.162442	3.89642	0.000740309	1.08715	0.788326
AC012615.1	0.162205	4.44679	7.83128e-05	0.26674	0.0468309
MARCKSL1	0.162039	5.18674	2.36149e-06	0.632255	0.376416
CTCF	0.161778	5.18497	2.38128e-06	0.573476	0.458288
USP34	0.161641	4.19841	0.00022298	0.933672	0.749729
ABHD17B	0.161159	4.61172	3.75671e-05	0.349706	0.121912
MED10	0.16059	4.36771	0.000110333	0.706277	0.4766
MT-ND6	0.160316	3.7031	0.00151836	1.02032	0.807782
BCL11B	0.159769	6.42613	2.09234e-09	0.206527	0.00680934
TLK1	0.15976	3.86871	0.000824717	0.567569	0.358703
CD3G	0.159699	4.0904	0.000347575	0.142878	0.00468552
PRKCQ	0.159693	6.69177	3.79868e-10	0.19391	0.00757678
SSBP3	0.159618	3.98954	0.000517233	0.346177	0.102848
RAB37	0.159411	6.07019	1.8279e-08	0.197181	0.0115218
CHD2	0.159309	4.07829	0.000364926	1.0985	0.936767
RSRC2	0.159219	3.76266	0.00122549	1.63727	1.45619
BIRC2	0.159128	3.75835	0.00124485	1.07156	0.81779
KDM3A	0.158666	5.53537	3.81656e-07	0.431035	0.257962
TTN	0.158638	3.77019	0.00119091	0.256296	0.0407446
HMGN3	0.158259	4.26849	0.000167462	0.901618	0.76765
SMARCA5	0.158223	3.48353	0.00328625	1.39	1.15185
RAB9A	0.158103	4.32441	0.000132476	0.402233	0.205113
ADAM8	0.157885	3.08462	0.0118276	0.3726	0.12167
PRR5	0.157695	3.60034	0.0021998	0.481017	0.265224
PPP1CA	0.15759	3.61888	0.00206097	0.99067	0.822694
AC108863.1	0.157569	4.36608	0.000110949	0.326913	0.100993
SUGP2	0.157408	3.39932	0.00437811	0.592781	0.415159
UBE2Q2	0.157336	4.05635	0.000397873	0.444513	0.250527
SLU7	0.157305	3.93875	0.000630012	0.702922	0.503991
POLR3GL	0.157012	4.27671	0.000162047	0.58231	0.36158
MMP23B	0.157009	4.94102	8.01185e-06	0.210716	0.0135701
NUB1	0.15696	4.04935	0.000408917	0.811697	0.573519
SVIP	0.15684	4.80346	1.54586e-05	0.382121	0.150642
DNAJC9	0.156589	4.36857	0.000109948	0.379062	0.176017
KLHL24	0.156375	4.04101	0.000422844	0.630523	0.420986
PPM1G	0.156161	4.00994	0.000476905	0.802427	0.604904
HIP1R	0.155859	4.13783	0.000286054	0.231582	0.0477136
SP140	0.155456	4.30387	0.000144257	0.384874	0.199852
HEXIM1	0.155113	4.2707	0.000166035	0.701399	0.574668
MMP25-AS1	0.154802	4.3508	0.000118313	0.21639	0.0255128
FCRL3	0.154762	5.43632	6.47694e-07	0.199755	0.00859033
STAT3	0.154607	3.13711	0.01006	1.40228	1.20081
LRMP	0.1538	3.70559	0.00150638	0.503652	0.353588
C21orf91	0.153796	4.71302	2.34642e-05	0.275785	0.0883457
WDR74	0.153453	3.98974	0.00051703	0.523777	0.34918
NFATC3	0.153068	4.23529	0.000192285	0.439077	0.264837
CD244	0.152834	4.87276	1.11076e-05	0.231383	0.0212244
UNC13D	0.152335	4.30459	0.000143921	0.261063	0.133008
RPL27A	0.152024	3.07744	0.0120679	2.82625	2.78877
LINC00513	0.151778	4.5967	4.01768e-05	0.433333	0.236849
UHRF2	0.151622	4.76575	1.8389e-05	0.379764	0.217807
TTC19	0.151326	3.99961	0.000496745	0.691028	0.493538
OSTF1	0.151138	3.55058	0.00262021	0.912863	0.707393
NFKBIB	0.150776	3.82007	0.00099174	0.56524	0.372002
TRA2B	0.150641	2.45362	0.064835	1.67274	1.67104
PCNA	0.150639	4.10784	0.000323039	0.388102	0.203181
KIR3DL1	0.150541	5.16921	2.57743e-06	0.214845	0.00348658
ZNF184	0.150483	4.12104	0.000306658	0.256748	0.0593512
ENSA	0.150479	3.60745	0.00214751	1.11035	0.910985
EIF3B	0.150478	3.63142	0.00197283	0.721769	0.517012
SFI1	0.150259	4.4624	7.32968e-05	0.262007	0.07042
UBE2I	0.150207	3.98379	0.000528446	0.949802	0.781876
ATRX	0.150166	4.11021	0.000319939	1.5386	1.42668
AL357060.1	0.150066	5.56733	3.19751e-07	0.29449	0.0925952
CRTC3	0.149857	4.41997	8.78113e-05	0.27053	0.0702286
PLP2	0.149834	3.50896	0.00301732	0.470205	0.256729
NDUFB11	0.149667	3.63559	0.00194197	1.17941	0.961631
OASL	0.14963	4.15954	0.00026199	0.385862	0.171601
BEX2	0.14952	4.4873	6.57174e-05	0.215713	0.041855
PRELID1	0.149339	3.25986	0.00686471	1.07008	0.836718
MEF2D	0.149179	3.90504	0.000715573	0.500798	0.320783
IRF4	0.148749	5.3934	8.10421e-07	0.256784	0.056849
COL6A2	0.148516	4.88206	1.06303e-05	0.191631	0.00954543
AC114760.2	0.148432	4.32382	0.000132774	0.299481	0.0968111
SCLT1	0.148424	4.02775	0.000445346	0.462461	0.264584
USP28	0.148087	4.46602	7.22174e-05	0.301753	0.1157
BTN3A3	0.147838	3.51912	0.0029156	0.295414	0.104709
SSR4	0.147636	2.84614	0.0234991	1.56893	1.27374
PDIA3	0.147441	2.79543	0.0269447	2.05545	1.79982
S1PR1	0.147031	5.19137	2.30888e-06	0.204698	0.0186934
ICAM2	0.146815	4.0271	0.000446015	0.31221	0.133053
LUC7L3	0.146715	3.75032	0.0012824	1.25175	1.10477
AC025164.1	0.146629	5.60323	2.63885e-07	0.403674	0.278024
SLC7A5	0.146514	2.89775	0.0203431	0.949977	0.691237
CRACR2A	0.146431	4.64745	3.17719e-05	0.218499	0.0391942
PKN1	0.146422	3.93179	0.00064696	0.639698	0.494106
GRK6	0.146343	4.43664	8.17841e-05	0.309151	0.139639
USP11	0.146146	3.88287	0.0007803	0.556289	0.349055
UBA52	0.145702	3.03027	0.0138836	3.32963	3.16718
RBM4	0.145698	4.3926	9.89293e-05	0.435516	0.347739
FBXO33	0.145658	3.94474	0.00061724	0.405555	0.229432
EIF3K	0.145574	3.29808	0.00606271	1.74046	1.56653
UBXN1	0.145364	3.71453	0.00146078	1.3239	1.18144
ZCCHC2	0.145294	3.77214	0.00118396	0.584376	0.388729
TPM4	0.144872	2.53168	0.0534337	1.5585	1.31227
AGAP2	0.144566	4.44815	7.79323e-05	0.216734	0.0328683
ZNF571	0.144451	5.24714	1.7331e-06	0.257873	0.0474203
SLC5A3	0.144229	3.55651	0.00256366	0.768367	0.544126
CDC37	0.144029	3.33283	0.00541841	1.401	1.18788
JTB	0.143991	3.89694	0.000739038	1.07787	0.882542
RASAL3	0.143918	3.83823	0.000927057	0.493513	0.370491
ARFGEF1	0.143882	4.55705	4.79619e-05	0.650665	0.495064
ZNF800	0.143423	3.52987	0.00281277	0.7923	0.606851
ZNF683	0.143355	4.44734	7.81867e-05	0.119069	0.00189974
RIOK3	0.143333	4.11989	0.000307927	0.998856	0.783023
DDX5	0.143298	2.56726	0.0488558	3.76914	3.67785
TCF7	0.143216	3.52605	0.00284744	0.345755	0.128358
CLASP1	0.142914	3.96517	0.000569254	0.312919	0.158084
EIF5A	0.1425	3.67025	0.00171194	1.02256	0.823638
CDC14A	0.142478	3.59683	0.00222557	0.331666	0.175367
KIR3DL2	0.142111	5.1142	3.4029e-06	0.170577	0.00577476
BATF	0.141989	6.10316	1.50847e-08	0.173254	0.0566384
AKAP8L	0.141906	3.79313	0.00109629	0.572298	0.391712
RWDD1	0.141817	3.82457	0.000974923	0.830435	0.626096
MLLT6	0.141538	3.72408	0.00140929	0.61635	0.40904
TRIB2	0.141533	4.33847	0.000124626	0.226081	0.0202087
KLRC3	0.14129	4.0677	0.000381094	0.160768	0.00374188
HMCES	0.141232	4.08094	0.000361246	0.271471	0.0840099
CPNE1	0.141219	3.78538	0.00112834	0.603137	0.425438
WAC	0.141184	3.65439	0.00181381	1.23576	1.07083
VPS13A	0.141048	4.21049	0.000212319	0.352171	0.157316
TMOD3	0.140514	3.62848	0.00199394	0.896276	0.670178
EIF3J	0.140404	3.35268	0.00508695	1.21198	1.01807
VIM	0.140354	0.751784	0.991184	2.64965	2.05534
EML4	0.14011	2.48991	0.059299	1.02144	0.853453
AC016831.5	0.140081	3.60695	0.00215087	0.65046	0.453723
CD3D	0.13982	3.78979	0.0011098	0.146726	0.00321914
ZBTB11	0.13931	4.14334	0.000279508	0.536285	0.401078
SNRPN	0.139077	3.94275	0.000621286	0.594003	0.388076
PLEKHG3	0.138926	4.83892	1.30993e-05	0.189985	0.0168578
WHAMM	0.138769	3.87358	0.000809048	0.503279	0.337074
GRK2	0.138577	3.37129	0.00479104	0.78728	0.672127
GNAL	0.138545	5.2994	1.32001e-06	0.174244	0.0255389
CRNKL1	0.138439	4.87694	1.08982e-05	0.409217	0.248551
MAX	0.138316	4.93914	8.08482e-06	0.560486	0.427445
RBM25	0.138217	2.88757	0.0209468	1.75987	1.6174
CHD6	0.13817	4.64243	3.25219e-05	0.557208	0.391083
MAP2K7	0.137934	3.56336	0.00250222	0.38215	0.213664
AL121944.1	0.137902	4.75684	1.91297e-05	0.215493	0.122701
PTPN2	0.13735	3.62465	0.00201924	0.907022	0.718882
SLC15A4	0.136927	2.91243	0.0195122	0.571069	0.415611
ARID5A	0.136799	2.73457	0.0317437	0.985343	0.804482
CAMLG	0.136783	4.14554	0.000277197	0.655157	0.504761
CTR9	0.13665	3.42405	0.00403032	0.672146	0.485529
FAM129A	0.136543	4.34775	0.000119745	0.596908	0.446037
INPP4A	0.136242	4.88866	1.03237e-05	0.404313	0.222902
PA2G4	0.136136	4.11565	0.000313373	1.20609	0.991301
FRG1	0.135868	3.68876	0.00160048	0.708569	0.494752
JPT1	0.135792	2.99164	0.0155697	1.3066	1.07911
STIM1	0.135768	3.92248	0.00066973	0.345638	0.146503
PCGF5	0.13576	3.67944	0.00165641	0.521841	0.318826
KLRK1	0.135669	6.02639	2.36469e-08	0.173168	0.00403318
GCH1	0.135593	3.37828	0.00468562	0.470405	0.250706
HECTD1	0.135535	4.39345	9.85917e-05	0.723147	0.593478
GADD45A	0.135529	2.85774	0.0227596	0.735488	0.497094
UBR1	0.135439	3.60204	0.00218712	0.395932	0.222107
UBE2G1	0.135342	3.69644	0.001557	0.476469	0.275996
TTC39B	0.135286	5.8917	5.17366e-08	0.216472	0.0464946
ZC3H18	0.135022	3.42929	0.00395879	0.686391	0.502276
KIT	0.134959	3.45131	0.00367388	0.0805222	0.00411793
BICDL1	0.13494	4.78942	1.64844e-05	0.198121	0.00607851
SUZ12	0.1347	4.19803	0.000223249	0.782245	0.643913
TRIM52	0.134432	4.08814	0.000350678	0.365325	0.208701
ZNF92	0.134235	3.91607	0.000685831	0.432711	0.255949
AKAP13	0.134181	2.38632	0.0756925	2.31997	2.18002
TRANK1	0.134166	5.20469	2.15566e-06	0.302007	0.141077
ATXN7	0.134063	6.04572	2.11365e-08	0.245205	0.0886718
BAG1	0.133868	4.5078	6.00873e-05	0.865313	0.688472
PPM1B	0.133837	3.33457	0.00539537	0.60004	0.404934
ATP10A	0.133609	4.88693	1.03989e-05	0.123918	0.0102976
ATP2A3	0.133375	5.41303	7.31866e-07	0.227111	0.0508353
DNAJC21	0.133107	3.79681	0.00108138	0.672411	0.51064
ASXL1	0.133097	3.14575	0.0097949	0.704472	0.507373
TKTL1	0.133093	6.2023	8.33531e-09	0.13251	0.0100433
RMND5A	0.133005	3.77402	0.00117644	0.428103	0.223597
GNL1	0.132981	3.72717	0.00139426	0.454283	0.270844
ADGRG3	0.132934	3.91094	0.00069932	0.195154	0.023927
ECH1	0.132829	3.23803	0.00735683	0.69584	0.455667
MTF2	0.132811	3.50962	0.00301096	0.527384	0.365448
FSD1	0.132718	3.81881	0.000995636	0.18105	0.00634288
IKZF2	0.132701	6.12203	1.34749e-08	0.229955	0.0673679
OST4	0.132674	3.09824	0.0113463	1.22206	0.994582
FBXW2	0.132475	3.9301	0.000650175	0.35068	0.231003
TRABD	0.132386	3.50824	0.00302446	0.624412	0.506811
ANP32B	0.132205	4.137	0.000286963	1.08527	0.9379
ADA	0.132172	4.22003	0.000204253	0.234619	0.0434009
CDK11A	0.132151	3.52139	0.00289274	0.581116	0.406393
TBL1X	0.131966	5.40455	7.63995e-07	0.262844	0.103556
TPR	0.131923	3.68905	0.00159927	1.22105	1.05139
KIR2DL3	0.131745	5.31837	1.19384e-06	0.160889	0.00439742
DYRK2	0.131649	3.47457	0.00339322	0.338837	0.193834
ISY1	0.131554	3.74193	0.00132194	0.402375	0.206721
DCTN6	0.131367	3.59523	0.00223853	0.456031	0.306426
UBE2B	0.13126	3.17361	0.00897787	1.1964	1.00706
ALG13	0.130886	3.5435	0.00268384	0.800965	0.635577
MLC1	0.130844	5.31199	1.23567e-06	0.20977	0.0373155
TBCD	0.13064	3.24758	0.0071351	0.32247	0.148199
ARHGEF7	0.130426	3.33525	0.00538407	0.462688	0.37771
BRMS1L	0.130193	3.94268	0.000621286	0.252957	0.0741754
NEK1	0.130175	3.57381	0.00241581	0.38932	0.189744
IL1RL1	0.130151	4.53783	5.23157e-05	0.060205	0.00444529
RBM5	0.130033	3.34467	0.00522374	0.892923	0.739334
AP3M2	0.130021	6.35696	3.22363e-09	0.224602	0.0533082
ANKRD11	0.129946	2.64872	0.0397519	1.82472	1.71158
ITGAE	0.129911	3.56429	0.00249516	0.426443	0.241709
COX7B	0.129858	4.12059	0.000307126	1.25058	1.08745
HDC	0.129764	3.96087	0.000578656	0.0481928	0.00242192
ZBED4	0.129281	3.57263	0.0024243	0.296339	0.127226
SSH2	0.12927	2.77109	0.0288211	0.887875	0.75174
SUMO1	0.12883	3.52711	0.00283738	0.76637	0.580732
POLR2B	0.12882	3.50784	0.00302681	0.587789	0.425358
CDK11B	0.128784	3.49139	0.00320131	0.58489	0.38031
CCDC28B	0.128768	3.79285	0.00109707	0.21024	0.0440721
DDX17	0.128495	3.15793	0.00942435	1.9188	1.84654
C12orf65	0.128454	4.57224	4.47666e-05	0.371821	0.220751
TWISTNB	0.128387	2.96915	0.0165633	0.670649	0.534995
APOBEC3C	0.128375	3.52379	0.00286873	0.394863	0.241497
JARID2	0.128319	3.51756	0.00292962	0.744352	0.533763
BCOR	0.127679	3.66237	0.00176151	0.287647	0.119172
CD44	0.127348	1.22315	0.604742	1.3484	0.931846
RNF113A	0.127344	3.57371	0.00241583	0.320937	0.145196
PLEKHA1	0.127135	4.11017	0.000319939	0.465205	0.313726
TSHZ1	0.1271	3.92521	0.000662571	0.256252	0.0749807
OTUD5	0.126817	3.15257	0.00958723	0.380621	0.243242
HDDC2	0.126792	3.66583	0.00174046	0.355748	0.196559
CTBP1	0.126729	3.8874	0.000767426	0.397866	0.257421
SENP7	0.126692	5.18153	2.41845e-06	0.442563	0.328393
ZNF506	0.126679	4.53944	5.19571e-05	0.272181	0.132289
RAN	0.126117	3.40239	0.00433362	1.48187	1.33081
PHF1	0.126063	3.6026	0.00218401	0.432216	0.272226
PTTG1	0.125992	3.44327	0.00377143	0.366573	0.207233
POLB	0.125929	3.52387	0.00286873	0.344781	0.202065
CIR1	0.125713	4.20747	0.000214981	0.653781	0.478513
C12orf75	0.125705	1.93647	0.196113	0.890778	0.822457
BCLAF1	0.125491	3.0736	0.0122093	1.44109	1.2913
ANAPC5	0.125371	3.55032	0.00262179	0.669623	0.52177
RPS19BP1	0.124958	3.48086	0.00331572	0.792348	0.621156
CLSTN3	0.124912	4.03309	0.000436449	0.20573	0.0242381
PCNX1	0.124869	4.2323	0.000194546	0.502041	0.356996
ZNF831	0.124683	5.49213	4.81702e-07	0.152086	0.00544486
NPRL2	0.124004	3.39284	0.00447366	0.239883	0.100992
PSMB8-AS1	0.123761	6.3598	3.16986e-09	0.251528	0.119733
GRAP2	0.123722	7.4821	1.59835e-12	0.10247	0.00539313
TMEM243	0.123695	4.03796	0.000427848	0.408442	0.326023
SLC39A8	0.123682	4.57498	4.42277e-05	0.311235	0.123298
BCAS2	0.123607	3.38477	0.00459319	0.90881	0.748533
ST3GAL4	0.123412	3.79778	0.00107869	0.163627	0.0194583
ELOVL5	0.122984	3.58496	0.00232163	0.552159	0.405776
STAM	0.122935	3.37325	0.00476034	0.352497	0.199491
AC093010.2	0.122907	4.92709	8.55286e-06	0.151938	0.00595733
HPGD	0.1228	4.16022	0.000261327	0.13071	0.0114977
SLC25A38	0.122402	3.96469	0.000570171	0.25264	0.0842366
GLG1	0.122025	3.26526	0.00674833	0.672959	0.488595
TRIM33	0.122024	3.34871	0.0051535	0.612863	0.465272
PHF12	0.121912	3.37977	0.00466791	0.352283	0.201597
POLR1D	0.121687	3.68564	0.00161901	0.802254	0.644663
AC007384.1	0.121603	6.7673	2.31789e-10	0.159159	0.0528089
MED4	0.121571	3.27859	0.00645867	0.656147	0.484824
CWF19L2	0.121432	3.77186	0.0011848	0.622869	0.450742
UBE2M	0.121414	3.22805	0.00758631	0.748815	0.590869
PCMTD1	0.121339	3.20207	0.00822509	0.748725	0.63911
SLC25A4	0.121133	3.29226	0.00618343	0.37127	0.200261
KCTD10	0.121023	3.50108	0.00309696	0.290949	0.130882
SLFN12	0.121015	5.4109	7.39226e-07	0.313955	0.148665
PPP4R3B	0.121003	4.56961	4.52862e-05	0.646977	0.541995
PIM2	0.120715	3.77267	0.00118188	0.215393	0.0736091
N4BP2L1	0.120713	3.41516	0.00415404	0.387812	0.240059
RNF7	0.120695	3.24667	0.00715574	0.862113	0.70902
PRDX5	0.120515	2.71779	0.0331757	0.995558	0.773803
RAP1GDS1	0.1204	3.65538	0.00180815	0.433208	0.266606
NEIL1	0.119799	4.34929	0.000118962	0.23917	0.0916311
CAPNS1	0.119673	2.91035	0.0196308	0.767595	0.602735
UBE2D2	0.119595	3.16159	0.00931862	1.06317	0.907589
MAP4	0.119591	2.76637	0.0291939	0.779268	0.556741
RB1CC1	0.11953	3.62888	0.00199162	0.801883	0.630046
TNFRSF1B	0.119515	1.65347	0.322784	1.76265	1.54125
IQSEC1	0.119428	3.52735	0.00283652	0.271329	0.148166
GPSM3	0.119209	2.95795	0.0171206	0.947964	0.850254
RAB8A	0.119127	3.2034	0.008195	0.762207	0.638447
FBXO32	0.118826	4.97153	6.91239e-06	0.201224	0.0561833
STT3B	0.118619	3.20119	0.00824498	0.733289	0.556801
SIKE1	0.118492	3.74586	0.00130289	0.364474	0.187016
TGIF2	0.118412	3.4311	0.00393385	0.326843	0.24575
AHI1	0.118371	2.95081	0.0174815	0.647076	0.457837
GNB5	0.118337	4.78159	1.70861e-05	0.172894	0.031921
ST3GAL1	0.118253	3.12359	0.0104876	0.53395	0.401584
NR1D2	0.11821	4.05351	0.000402228	0.532877	0.362487
C1orf174	0.118178	3.48261	0.00329531	0.27615	0.128152
PHF20L1	0.118052	3.28763	0.00627763	0.89599	0.79474
BTN2A1	0.11801	3.30665	0.00589375	0.400114	0.267597
CCNJL	0.117948	5.47772	5.20269e-07	0.154158	0.00496405
MRFAP1L1	0.117677	3.64056	0.00190769	0.318217	0.163519
RNF169	0.117516	3.29092	0.00620876	0.376493	0.225485
GOLGA8A	0.117493	2.93068	0.0185301	0.34061	0.230932
MRPL10	0.117286	3.49277	0.00318707	0.251799	0.0897754
SELENOW	0.11714	3.74088	0.00132695	1.0593	0.902404
PPP1R13B	0.116959	3.3787	0.00468446	0.229733	0.0984334
RALY	0.116955	3.13679	0.0100677	0.799163	0.626298
HNRNPR	0.116594	3.03637	0.0136391	1.09909	0.945092
ARRDC2	0.116592	3.13921	0.0099973	0.458526	0.321197
RNMT	0.116574	2.73475	0.0317346	1.00051	0.793376
DENND1B	0.116494	5.10518	3.55904e-06	0.308176	0.181425
MTFP1	0.116122	4.66294	2.95301e-05	0.165438	0.044773
SMIM10L1	0.116099	3.1631	0.00927327	0.395206	0.228095
CHMP4A	0.116026	3.01759	0.0143999	0.799863	0.675739
ZNF250	0.115993	5.68242	1.70088e-07	0.208966	0.0538007
COX6C	0.11594	2.31503	0.0891454	1.29842	1.08496
PRKAA1	0.115847	3.37502	0.00473137	0.408229	0.290069
G6PD	0.115588	3.25459	0.00698418	0.444286	0.256183
SH3BP5	0.115487	1.72163	0.28876	0.688875	0.439841
DNAJB14	0.115339	2.97357	0.0163604	0.714076	0.586064
SYNRG	0.115254	2.76526	0.0292779	0.712647	0.52487
C16orf54	0.115098	6.04286	2.14825e-08	0.207244	0.0583147
CYB5B	0.115044	3.20311	0.00820081	0.437915	0.264883
SYNJ2	0.114935	5.44553	6.17003e-07	0.242487	0.0791509
HMGN1	0.114908	2.30795	0.0904164	1.77973	1.59557
TMEM238	0.11481	3.47384	0.00340003	0.169377	0.0428194
AL139246.5	0.114807	5.91133	4.64341e-08	0.224969	0.0993559
PHF3	0.114597	3.32998	0.00546507	0.986203	0.810421
LUC7L	0.114573	2.97596	0.0162528	0.781005	0.617271
ATP5F1D	0.114345	2.82347	0.0249736	1.20921	1.08482
MOAP1	0.113865	2.99355	0.0154773	0.422035	0.282032
VPS4B	0.113808	3.11025	0.0109309	0.816543	0.635002
USP33	0.113745	4.08873	0.000349936	0.551435	0.472042
UFC1	0.113568	2.96964	0.0165421	0.923619	0.765862
CD6	0.113564	5.71912	1.39127e-07	0.163242	0.0159731
KLRC4	0.113542	5.52704	3.98906e-07	0.115644	0.00440942
ATXN7L3B	0.113384	2.86871	0.0220451	0.679945	0.521655
MFSD10	0.113258	3.32659	0.00552455	0.389049	0.248411
CCNG2	0.113188	5.67869	1.73603e-07	0.313942	0.250035
C1orf35	0.113136	3.40266	0.00433233	0.387233	0.249074
VDAC3	0.11306	3.21694	0.00784562	0.613255	0.421143
HELZ2	0.113054	4.23952	0.000189068	0.214975	0.0572006
FAM169A	0.112855	5.75163	1.15641e-07	0.150837	0.00784203
CLTB	0.112821	3.27386	0.00656135	0.631363	0.466049
PHTF1	0.112674	3.58265	0.00233976	0.317019	0.16062
MCM7	0.112572	3.36476	0.00489085	0.286078	0.142924
OAT	0.112389	3.07927	0.0120123	0.596137	0.400191
AP002387.2	0.11236	5.93755	3.99052e-08	0.165252	0.0188287
TRAPPC2	0.112239	5.38573	8.43157e-07	0.220731	0.0960113
EPAS1	0.112209	2.39689	0.0739986	0.291682	0.135921
TRAC	0.111991	4.00871	0.000479001	0.134123	0.0041683
CSNK1G3	0.111953	3.38199	0.00463659	0.438081	0.284293
FRY	0.111832	5.38627	8.41672e-07	0.19555	0.0359127
NUDT16L1	0.111702	2.89719	0.0203733	0.334778	0.207888
BAZ1B	0.111684	3.76127	0.00123089	0.593295	0.542176
CASZ1	0.111413	5.66089	1.92076e-07	0.157411	0.0194703
GLTP	0.111304	3.17804	0.00885593	0.436955	0.262937
NSD1	0.111189	3.40221	0.00433494	0.686556	0.584054
TMEM50A	0.111031	2.69505	0.0351774	1.04256	0.850644
LEMD3	0.110994	3.41838	0.00410691	0.358216	0.21175
HNRNPK	0.110718	2.78883	0.0274322	2.1114	1.97467
ANKRD36	0.110523	5.27969	1.46132e-06	0.357625	0.217458
HP1BP3	0.1104	3.25567	0.00696435	1.36439	1.24764
EIF5A2	0.109988	5.79875	8.88343e-08	0.197696	0.0383867
SERPINE2	0.109986	4.62934	3.45418e-05	0.1633	0.0101331
PSMA3-AS1	0.10996	2.78908	0.0274187	0.868805	0.740009
IP6K2	0.109828	3.34111	0.00528052	0.386251	0.251242
SRP9	0.109672	2.94821	0.0176138	0.706256	0.569841
WDR48	0.109533	3.12858	0.010337	0.311359	0.182287
TROVE2	0.109507	2.80155	0.0264689	0.749858	0.555276
RBM3	0.109354	3.48982	0.00321445	1.48293	1.29599
CUL3	0.109179	2.83168	0.0244571	0.721773	0.606568
RPF1	0.109099	3.33911	0.00531517	0.381315	0.235477
SF3B5	0.108577	2.80614	0.0261451	0.926699	0.801458
MEAF6	0.108557	3.27869	0.00645853	0.558927	0.426421
GLMN	0.108185	3.37836	0.00468562	0.221917	0.0888393
NLRC5	0.108161	5.46676	5.51001e-07	0.220024	0.0903223
DYRK1A	0.108003	3.60554	0.00216019	0.617441	0.505162
TSPOAP1	0.107976	5.60326	2.63885e-07	0.199652	0.0791728
HNRNPF	0.107934	2.84986	0.0232657	1.14547	0.992534
CAPN12	0.107877	5.6137	2.49231e-07	0.14623	0.00990242
EPHA4	0.107844	5.37374	8.97832e-07	0.17065	0.00866159
CCT2	0.107771	2.93246	0.0184461	0.86033	0.712909
EMD	0.107673	3.00482	0.0149598	0.577926	0.420008
PLEKHA3	0.107509	3.27443	0.00655037	0.524845	0.411404
BAZ2A	0.107447	4.02117	0.000456619	0.426704	0.332004
GATA2	0.107399	3.98816	0.000520051	0.0400997	0.00588002
TRMT112	0.107358	2.88576	0.0210558	0.810188	0.655612
CDC40	0.107233	3.17102	0.00904691	0.579801	0.439678
AGTRAP	0.107207	2.88285	0.021239	0.472812	0.311783
REST	0.107176	3.61493	0.00209111	0.687871	0.531309
FAM172A	0.107009	2.92973	0.0185764	0.408879	0.259033
KDM4C	0.107003	4.66373	2.94322e-05	0.318322	0.212401
FAM126B	0.106986	3.22041	0.00776635	0.403754	0.253709
SYNGR1	0.106976	2.56438	0.0492189	0.337488	0.242317
ZNF830	0.106887	3.1719	0.00902536	0.423229	0.285731
EPB41L4A-AS1	0.106705	3.08512	0.0118115	0.444527	0.331553
ZFAND2B	0.106686	3.37615	0.00471516	0.331849	0.180384
CEP57	0.106625	3.17485	0.00895115	0.501791	0.373938
SLC44A2	0.106513	3.78364	0.00113493	0.367724	0.257142
ATG4D	0.106394	3.28552	0.00631856	0.218783	0.0877154
STRAP	0.106232	3.0889	0.0116736	0.661002	0.491106
MKI67	0.106231	3.5977	0.00221982	0.130771	0.0312937
AC008105.3	0.106214	2.82315	0.0249912	0.38941	0.289711
PAFAH1B1	0.106054	2.7049	0.0342879	1.12561	0.994759
RRM1	0.106011	3.40886	0.00423807	0.265362	0.118632
BACH2	0.105806	7.75982	2.00525e-13	0.105611	0.0190245
SNHG15	0.105739	3.69263	0.00157812	0.649591	0.55788
BAZ1A	0.105661	2.79914	0.0266519	1.27522	1.06363
RBBP4	0.105495	2.88076	0.0213495	0.794917	0.59159
MYL6	0.105337	2.01245	0.169121	2.83279	2.57059
YARS	0.105079	2.87216	0.0218641	0.364129	0.22802
DCAF5	0.104902	5.08484	3.93769e-06	0.397146	0.28625
NIPBL	0.104793	3.02913	0.013928	1.10127	1.05238
KDM5B	0.104701	3.00556	0.0149325	0.303311	0.14401
FAM13B	0.104448	3.90891	0.000704771	0.572798	0.47106
ZNF428	0.104396	2.86193	0.0224864	0.464383	0.309132
P2RY10	0.104323	5.6083	2.56866e-07	0.139912	0.0141735
UCHL5	0.10407	2.86998	0.0219782	0.372092	0.24427
ARID1A	0.103999	3.62655	0.0020066	0.588537	0.532677
SEC14L1	0.10399	1.64209	0.329064	1.09804	1.02975
EHMT1	0.103689	3.01119	0.0146937	0.525703	0.387548
NLRP1	0.103512	3.49043	0.00321171	0.305514	0.203911
SOCS4	0.103511	2.81489	0.0255496	0.474174	0.317798
COMMD7	0.103402	3.00965	0.014755	0.48895	0.368295
GSPT1	0.10315	2.24889	0.103108	1.0305	0.90712
TPP2	0.103142	4.41708	8.89503e-05	0.470973	0.396141
PDLIM1	0.103054	6.03877	2.20008e-08	0.132946	0.0161888
KIAA1109	0.103028	3.35691	0.0050216	0.739083	0.620716
ZDHHC18	0.102944	4.93028	8.42358e-06	0.192761	0.0474901
CENPK	0.10292	5.63321	2.23948e-07	0.176592	0.0295509
SUMO2	0.102736	2.33488	0.0852194	1.71725	1.55755
ARID2	0.102667	2.81499	0.0255487	0.441193	0.300585
WDR33	0.102516	2.84498	0.0235556	0.669713	0.541347
BSG	0.102466	2.61795	0.0430043	0.850702	0.675313
GNL3	0.102338	2.59443	0.0456489	0.662749	0.493838
TYMS	0.102054	4.21798	0.000206027	0.117254	0.0235964
SLC12A2	0.102042	4.14176	0.000281309	0.286919	0.156662
RGS9	0.101987	2.97233	0.0164171	0.224865	0.0723334
UPF3A	0.101936	2.82982	0.0245792	0.518199	0.370396
RCOR1	0.101765	2.45088	0.0652188	0.732431	0.599529
SLAMF7	0.101475	3.84906	0.000889122	0.248437	0.0816903
PPM1L	0.101281	3.82852	0.000961341	0.275721	0.119445
ADNP	0.101151	2.7247	0.0325861	0.726389	0.568947
EVA1C	0.101077	5.41658	7.18854e-07	0.157651	0.0116704
PPHLN1	0.100867	3.07113	0.0122955	0.576316	0.452489
NDFIP2	0.10084	4.80461	1.53781e-05	0.111945	0.0267556
PSMA7	0.100646	2.27976	0.0964454	1.71948	1.56516
CTDSPL2	0.100645	2.84544	0.023531	0.453722	0.326228
SLC2A4RG	0.100587	3.13904	0.0100001	0.266687	0.103927
LSM7	0.1004	4.23498	0.000192411	0.804865	0.674689
PSMD8	0.100319	3.36926	0.00482154	1.06654	0.931038
TOP2A	0.100239	3.57011	0.00244483	0.122556	0.0415925
GPR171	0.10021	4.93789	8.12814e-06	0.115007	0.00633065
ADAR	0.100153	3.12582	0.0104115	0.913113	0.792942
CD46	0.100129	2.56853	0.0487318	0.880753	0.781302
TMEM160	0.100108	3.03119	0.0138501	0.594543	0.446529
ZNF721	0.0999905	2.74083	0.0312042	0.400308	0.286159
TNFRSF9	0.0998255	3.79772	0.00107869	0.190166	0.0330657
FEZ1	0.0998109	4.15453	0.000267219	0.195952	0.0305291
KIAA2026	0.09973	2.64346	0.0402702	0.655406	0.525778
ELMSAN1	0.0997059	3.3254	0.00554447	0.486681	0.358421
PTK2B	0.0996313	5.24854	1.721e-06	0.409479	0.270489
NMT2	0.0995049	4.74799	1.99141e-05	0.205663	0.0808418
FAM136A	0.0994967	2.6715	0.0373776	0.364456	0.257191
CD37	0.0993951	2.6759	0.0369973	1.73113	1.64955
MIER1	0.0993715	3.70291	0.00151892	0.77562	0.639772
NUTM2B-AS1	0.0993275	3.41247	0.00418951	0.570058	0.500407
RCN2	0.0993154	3.15899	0.00939607	0.386783	0.256613
NPIPB5	0.0991238	3.09696	0.0113916	0.579408	0.474075
PRDM1	0.0989734	1.81246	0.246374	0.909862	0.837545
ZNRD1	0.0989724	5.23211	1.87012e-06	0.331325	0.206888
TRGV9	0.0988991	5.04312	4.8492e-06	0.124517	0.00312
CRIPT	0.098783	3.13944	0.00999274	0.279747	0.184055
ARHGAP15	0.0987632	2.60167	0.0448225	0.610187	0.500379
SIK1	0.0986642	3.03076	0.0138657	0.335459	0.189455
TOGARAM2	0.0984974	5.12322	3.25337e-06	0.122004	0.00759908
MKRN1	0.098073	2.83932	0.0239198	0.57261	0.435075
NDUFB2	0.0980359	1.86192	0.225158	1.31402	1.13548
ABL1	0.0980273	2.87115	0.0219093	0.257555	0.106985
AP2B1	0.0978982	2.69137	0.0355304	0.638556	0.493486
FAM32A	0.0978255	2.74839	0.0305933	0.600913	0.449423
UBE2F	0.0976278	3.37806	0.00468743	0.678502	0.566616
UBALD1	0.0976184	3.03654	0.0136391	0.230053	0.0807476
SPINK2	0.097539	3.23235	0.00748515	0.112729	0.00259096
RNF4	0.0974863	3.13635	0.0100795	0.385459	0.240919
ASCL2	0.0973964	3.8346	0.000939352	0.202905	0.100353
GFI1	0.0972537	5.93087	4.14428e-08	0.0662705	0.00416904
SMAP1	0.0971691	3.52918	0.00281907	0.577582	0.459242
LMBR1L	0.0971346	2.87204	0.0218664	0.413769	0.292018
UBE2H	0.097024	2.86934	0.0220161	0.726355	0.568488
RPAP2	0.0969783	3.34845	0.00515662	0.400908	0.274426
CTBP2	0.0969507	3.21317	0.00793162	0.547005	0.469198
SP140L	0.0968796	3.0053	0.014941	0.462028	0.364561
TENT5A	0.0967824	2.16602	0.123682	0.611431	0.542235
IFFO2	0.0965741	3.157	0.00944846	0.204284	0.0596335
EXOSC6	0.0964626	2.76091	0.0296219	0.435566	0.333845
MCM4	0.0963721	1.41174	0.468601	0.0911243	0.0668034
UBR2	0.0962884	4.15886	0.000262656	0.456497	0.337368
FAM102A	0.0961677	5.27024	1.53491e-06	0.177402	0.0449412
IL16	0.0958818	4.49987	6.21009e-05	0.382926	0.281593
NUSAP1	0.0958221	5.12574	3.21753e-06	0.159855	0.0983423
AL354733.3	0.0956602	2.80374	0.0263187	0.332127	0.182308
UBN1	0.0956225	2.65321	0.0392948	0.575377	0.437558
DERL1	0.0956126	2.66292	0.0382727	0.596213	0.437477
HBA1	0.0955472	2.86168	0.0224979	0.103957	0.01742
SAFB2	0.0954413	2.51386	0.0559309	0.929588	0.775801
CLIP4	0.0949533	3.95174	0.000600682	0.202435	0.0698766
TIAL1	0.0948941	2.70083	0.0346732	0.685164	0.583943
SF3B2	0.0948934	2.64404	0.0402212	1.10475	0.964498
GOLGB1	0.0947546	1.9296	0.198601	1.46945	1.39109
ARID4A	0.0944083	2.81627	0.0254688	0.741355	0.647172
UBL5	0.0944063	2.20266	0.114076	1.35383	1.17642
G3BP1	0.0943569	3.50809	0.00302507	0.857302	0.795808
AIP	0.0942677	2.90339	0.0200148	0.445163	0.337969
MAT2B	0.0941838	5.18323	2.39934e-06	0.320539	0.231931
ZNF430	0.0941215	3.8025	0.00105978	0.495611	0.37096
AL109955.1	0.0940852	4.88548	1.04645e-05	0.152088	0.0183369
GPR18	0.0940676	5.55996	3.3334e-07	0.13108	0.0214652
TSC22D4	0.0939092	3.10194	0.0112229	0.337859	0.228531
CD79B	0.0936289	4.6164	3.67477e-05	0.154523	0.0312254
TARS	0.0936207	2.49818	0.0581771	0.639395	0.561402
SNRPF	0.0935888	2.84492	0.0235556	0.523177	0.414232
ACAP2	0.0935667	3.21407	0.00791175	0.893896	0.836726
HOXB2	0.0935601	6.20176	8.35727e-09	0.0842867	0.0267578
SPAG1	0.0935111	3.15225	0.00959442	0.175244	0.0477887
SF3B6	0.09336	2.92049	0.0190752	0.698108	0.557484
SMC3	0.0931359	3.24845	0.00711802	0.54195	0.453068
SNRPD3	0.0930697	3.55756	0.00255432	0.845636	0.67734
MEPCE	0.0930552	2.8811	0.0213388	0.335185	0.287361
LDHB	0.0930322	1.98074	0.180159	0.921387	0.866295
SPATA2L	0.0930176	3.02832	0.0139569	0.296283	0.168133
STAT5B	0.0930112	4.17915	0.000241658	0.291864	0.172522
RAP1GAP2	0.0929701	4.47338	6.98777e-05	0.176311	0.0642517
MAN1A2	0.0929692	4.31576	0.000137267	0.454266	0.342911
LAYN	0.0928986	4.54811	4.99468e-05	0.116309	0.00432274
YME1L1	0.0926935	2.41747	0.0705304	1.27078	1.21731
ST6GALNAC6	0.0924896	4.2203	0.000204192	0.134319	0.0193963
ITCH	0.0923293	3.15847	0.00940986	0.534072	0.411975
TESPA1	0.0922238	6.22882	7.09041e-09	0.0974238	0.00782086
TCEA1	0.0921059	3.64117	0.00190388	1.17754	1.062
SDR42E2	0.0920597	3.61748	0.00207141	0.230391	0.105684
TRAF4	0.0919687	3.04498	0.0133068	0.232506	0.104577
PPP3CC	0.0919257	2.95903	0.0170671	0.203796	0.0879883
STARD3NL	0.0919079	2.56787	0.0488084	0.392365	0.277783
BCL7C	0.0918595	2.81995	0.0252068	0.412205	0.305706
SLC35D1	0.0917376	3.03002	0.0138909	0.221292	0.0843027
CRELD2	0.0917098	2.59402	0.0456922	0.432793	0.274883
SF3B1	0.091618	2.35658	0.0811523	1.78991	1.69834
RGCC	0.0916082	0.990467	0.786635	1.17241	0.986158
ZMYM2	0.0915732	3.07723	0.0120729	0.721936	0.633246
DGKE	0.091419	4.46302	7.31313e-05	0.204649	0.102578
TCP11L2	0.0913995	4.2233	0.000201667	0.196391	0.0952047
NSA2	0.0913967	2.81038	0.0258605	1.26672	1.14542
GGNBP2	0.0913527	2.35109	0.0821488	0.924127	0.823978
NBEAL2	0.0908272	4.42547	8.57642e-05	0.182974	0.0714332
KDM6A	0.0908035	2.64431	0.0402004	0.406525	0.27702
CYCS	0.0906716	2.36978	0.0786991	1.50589	1.34958
LIAS	0.0906673	0.984548	0.791562	0.117331	0.123245
NIN	0.0904802	2.77362	0.0286058	0.732433	0.656703
DDX58	0.0903735	3.67301	0.00169546	0.257832	0.160156
A2M-AS1	0.0903668	4.59344	4.07901e-05	0.0726007	0.00970016
FRAT2	0.0902039	4.74627	2.00735e-05	0.252951	0.138341
ICE1	0.0900841	3.46888	0.00345736	0.484053	0.362795
RSF1	0.0898588	2.25641	0.1015	0.779936	0.712438
CRLF3	0.0898399	4.05846	0.000394632	0.376064	0.255086
CHRAC1	0.0897383	2.76625	0.0291972	0.449358	0.292845
CEP126	0.0896726	4.5435	5.10019e-05	0.127884	0.0138064
ARIH1	0.0896651	2.78414	0.0277784	0.878739	0.752507
SSNA1	0.0896502	2.76869	0.029011	0.519608	0.41268
SLC18A2	0.0896311	7.02841	3.98603e-11	0.0207708	0.00439584
EAPP	0.0895726	4.55301	4.88444e-05	0.373601	0.25043
SHISA5	0.0895164	2.58214	0.0471024	0.388919	0.250017
RPA2	0.089484	2.78644	0.0276174	0.448912	0.342834
PRPF6	0.0894624	3.06402	0.0125492	0.538332	0.436717
N4BP3	0.0894387	4.8736	1.10723e-05	0.128494	0.0143936
ITGB1BP1	0.0893395	2.68598	0.036032	0.367228	0.214571
PSPC1	0.0892519	2.50678	0.056935	0.517887	0.378927
FBXW5	0.0892399	2.4404	0.0668647	0.516437	0.386244
NPM1	0.0892025	1.74419	0.278015	2.64886	2.55217
CLK4	0.089085	2.72386	0.0326328	0.442509	0.324783
PLCXD2	0.088682	3.73538	0.00135318	0.112424	0.00459055
ZBTB20	0.0886455	2.38998	0.0751011	0.705544	0.610223
KDM2B	0.0882963	2.5523	0.0507652	0.370488	0.259412
[truncated: 17,196 more rows]

## Sheet: NEUT
	Foldchange	stat	FDR	mean_cluster	mean_other
[truncated: 18,814 more rows]

[truncated: 12 more sheets: MDC1, MDC2, NK2, MCG1, MCG2, MCG3, MCG4, MCG5, MAC2, MAC1, M-MDSC, E-MDSC]
